# Supplementary material for: Mediterranean Diet to Prevent the Development of Colon Diseases: A Meta-Analysis of Gut Microbiota Studies
Source: Nutrients. 2021 Jun 29;13(7):2234. doi: 10.3390/nu13072234 (PMC8308215; doi:10.3390/nu13072234)
Supplement: Supplementary file 1 [file nutrients-13-02234-s001.zip]

Archive with 4 entries (3 files):
- Supplemental/
- Supplemental/Supplemental figures.pdf
- Supplemental/Table S1_4.xlsx
- Supplemental/Table S5_7.xlsx
