# Supplementary material for: Mediterranean Diet to Prevent the Development of Colon Diseases: A Meta-Analysis of Gut Microbiota Studies
Source: Nutrients. 2021 Jun 29;13(7):2234. doi: 10.3390/nu13072234 (PMC8308215; doi:10.3390/nu13072234)
Supplement: Supplementary file 1 [file nutrients-13-02234-s001.zip › Supplemental/Table S1_4.xlsx]

## Sheet: Table S1
Table S1. Studies included in the metanalysis.
Study	Country	Patients age (years ± standard deviation)	Gender (Females %)	Study design	Instrument	Region	Primers	Sequencing
Hiel et al. 2019 [54]	Belgium	21.84 ± 0.39 1	56	Diet intervention	Illumina MiSeq	V5_6	V5F_Nextera, V6R_Nextera	Paired
Pagliai et al. 2019 [55]	Italy	58.61 ± 9.66	68.6	Diet intervention	Illumina MiSeq	V3_4	F515, R806	Paired
Wang et al. 2019 [56]	China	28.07 ± 6.83	61.1	Cross-sectional	Illumina MiSeq	V3_4	Own design	Paired
Hess et al. 2019 [57]	Denmark	48.42 ± 8.31	64.9	Diet intervention	Illumina MiSeq	V3_4	S-D-Bact-0341-b-S-17, S-D-Bact-0785-a-A-21	Paired
Tap et al. 2015 [58]	France	19 to 25 2	52.6	Diet intervention	Roche 454 GS FLX	V3_4	V3F, V4R	Single
Vitaglione et al. 2015 [50]	Italy	40.18 ± 14.44	66.2	Diet intervention	Illumina MiSeq	V4	F515, R806	Single
DeFilippis et al. 2015 [59]	Italy	37.34 ± 9.35	58.2	Cross-sectional	Roche 454 GS Jr	V1_3	Gray28f, Gray519r	Single
David et al. 2014 [29]	USA	28.09 ± 3.73	45.5	Diet intervention	Illumina HiSeq	V4	F515_R806	Paired
Barone et al. 2019 [51]	Italy	39.21 ± 9.75	20	Cross-sectional	Illumina MiSeq	V3_4	S-D-Bact-0341-b-S-17, S-D-Bact-0785-a-A-21	Paired
Zeller et al. 2014 [60]	France	63.33 ± 9.41	42.6	Cross-sectional	Illumina HiSeq	V4	F515, R806	Paired
Pearson et al. 2019 [61]	USA	66.35 ± 8.43	29.4	Clinical trial 4	Illumina MiSeq	V4	F515, R806	Single
Dadkhah et al. 2019 [62]	USA	62.44 ± 8.47	39	Cross-sectional	IonTorrent PersonalGenome	V1_2	F21F, R355R	Single
Pisanu et al. 2020 [51]	Italy	50.33 ± 10.05	87	Diet intervention	Illumina MiSeq	V3_4	S-D-Bact-0341-b-S-17, S-D-Bact-0785-a-A-21	Paired
Baxter et al. 2016 [63]	USA and Canada	59.92 ± 11.99	50	Cross-sectional	Illumina MiSeq	V4	F515, R806	Paired
Zackular et al. 2014 [64]	USA	58.67 ± 10.69	44.4	Cross-sectional	Illumina MiSeq	V4	Reported in PMC3753973	Paired
Jacobs et al. 2016 [65]	USA	Not provided 3	47.8	Cross-sectional	Illumina HiSeq	V4	F515, R806	Single
Jacob et al. 2017 [66]	USA	38.4 ± 12.6	40	Clinical trial 4	Illumina MiSeq	V4	F515, R806?	Paired
Forbes et al. 2018 [67]	Canada	43.95 ± 15.08	59.7	Cross-sectional	Illumina MiSeq	V4	F515, R806	Paired
1 Mean ± Standard error of mean, as reported in the original reference						1939
2 Reported as interval in the original reference
3 Only data from parents (age not declared) and siblings (mean age 19.7 years) was considered.
4 Only pre-trial data was considered.

## Sheet: Table S2
Table S2. Inclusion criteria for the colorectal cancer risk group
Study	Obesity (BMI ≥ 30)	Risk classification by authors	Other
Hess et al. 2019 [57]	Yes	NA	Fat mass > 32%
Pisanu et al. 2020 [51]	Yes	NA
Pagliai et al. 2019 [55]	Yes	Low to moderate cardiovascular risk	Total cholesterol > 5.2 mmol/L
Dadkhah et al. 2019 [62]	Yes*	At-risk of CRC, subjected to polyp surveillance or screening colonoscopy
Baxter et al. 2016 [63]	N/A	High-risk of CRC (after colonoscopy)	Patients with polyp or tumor history, and (or) family CRC history
*17 out of 22 subjects BMI ≥ 30, all subjects BMI ≥ 28

## Sheet: Table S3_1
Table S3. Comparison between groups with a non parametric t-test.
Table S3_1. Total observed OTUs.
Group1	Group2	Group1 mean	Group1 std	Group2 mean	Group2 std	t stat	p-value
CD	CP	545.52	165.183	1062.69	224.108	-7.14092	0.036
MD	HC	652.948	160.756	697.323	127.851	-1.75509	0.1056
CD	HC	545.52	165.183	697.323	127.851	-6.02454	0.00257143
CD	UC	545.52	165.183	602.654	149.952	-1.59688	0.124258
MD	CP	652.948	160.756	1062.69	224.108	-5.73998	0.0024
CA	FC	755.382	183.622	825.783	139.955	-2.67183	0.00666667
CA	CD	755.382	183.622	545.52	165.183	7.14281	0.00225
CA	UC	755.382	183.622	602.654	149.952	4.84684	0.00342857
CRC	HC	689.306	172.508	697.323	127.851	-0.390468	0.706
RS	CA	779.1	210.14	755.382	183.622	0.920997	0.380571
RS	CRC	779.1	210.14	689.306	172.508	3.10286	0.00415385
MD	CD	652.948	160.756	545.52	165.183	3.01873	0.0045
RS	CD	779.1	210.14	545.52	165.183	6.14839	0.00327273
CRC	CP	689.306	172.508	1062.69	224.108	-5.41342	0.003
RS	CP	779.1	210.14	1062.69	224.108	-3.3263	0.00313043
FC	CP	825.783	139.955	1062.69	224.108	-3.81571	0.0036
CA	HC	755.382	183.622	697.323	127.851	3.01023	0.00327273
RS	HC	779.1	210.14	697.323	127.851	3.16382	0.00771429
MD	FC	652.948	160.756	825.783	139.955	-5.56367	0.004
CA	CP	755.382	183.622	1062.69	224.108	-4.33776	0.0045
CD	CRC	545.52	165.183	689.306	172.508	-4.73792	0.00211765
MD	UC	652.948	160.756	602.654	149.952	1.41358	0.171
CRC	FC	689.306	172.508	825.783	139.955	-5.06163	0.002
HC	UC	697.323	127.851	602.654	149.952	3.68191	0.0036
CA	CRC	755.382	183.622	689.306	172.508	3.34475	0.00378947
CRC	UC	689.306	172.508	602.654	149.952	2.72712	0.00868966
RS	FC	779.1	210.14	825.783	139.955	-1.38664	0.183273
HC	CP	697.323	127.851	1062.69	224.108	-6.83836	0.00514286
CP	UC	1062.69	224.108	602.654	149.952	6.64881	0.006
MD	CA	652.948	160.756	755.382	183.622	-3.42384	0.0072
CD	FC	545.52	165.183	825.783	139.955	-8.99751	0.009
FC	UC	825.783	139.955	602.654	149.952	7.17517	0.012
MD	CRC	652.948	160.756	689.306	172.508	-1.18508	0.264706
RS	UC	779.1	210.14	602.654	149.952	4.46083	0.018
MD	RS	652.948	160.756	779.1	210.14	-3.29011	0.00432
FC	HC	825.783	139.955	697.323	127.851	5.79217	0.00276923

## Sheet: Table S3_2
Table S3. Comparison between groups with a non parametric t-test.
Table S3_2. Chao1 metric.
Group1	Group2	Group1 mean	Group1 std	Group2 mean	Group2 std	t stat	p-value (FDR corrected)
CD	CP	946.551	298.782	1590.29	317.451	-5.14459	0.036
MD	HC	1029.93	256.73	1078.92	185.933	-1.28266	0.2484
CD	HC	946.551	298.782	1078.92	185.933	-3.26693	0.0045
CD	UC	946.551	298.782	1006.9	262.737	-0.944545	0.41175
MD	CP	1029.93	256.73	1590.29	317.451	-5.04887	0.0024
CA	FC	1230.31	301.27	1447.39	231.888	-5.01651	0.00225
CA	CD	1230.31	301.27	946.551	298.782	5.81975	0.00211765
CA	UC	1230.31	301.27	1006.9	262.737	4.29816	0.004
CRC	HC	1056.84	262.948	1078.92	185.933	-0.716505	0.534545
RS	CA	1244.04	316.313	1230.31	301.27	0.330827	0.736
RS	CRC	1244.04	316.313	1056.84	262.948	4.26802	0.0018
MD	CD	1029.93	256.73	946.551	298.782	1.36901	0.196138
RS	CD	1244.04	316.313	946.551	298.782	4.8948	0.00327273
CRC	CP	1056.84	262.948	1590.29	317.451	-5.1061	0.003
RS	CP	1244.04	316.313	1590.29	317.451	-2.7149	0.0072
FC	CP	1447.39	231.888	1590.29	317.451	-1.43829	0.186429
CA	HC	1230.31	301.27	1078.92	185.933	4.86211	0.00276923
RS	HC	1244.04	316.313	1078.92	185.933	4.29782	0.00257143
MD	FC	1029.93	256.73	1447.39	231.888	-8.26024	0.0036
CA	CP	1230.31	301.27	1590.29	317.451	-3.11049	0.00469565
CD	CRC	946.551	298.782	1056.84	262.948	-2.26838	0.0304615
MD	UC	1029.93	256.73	1006.9	262.737	0.388553	0.7272
CRC	FC	1056.84	262.948	1447.39	231.888	-9.30786	0.002
HC	UC	1078.92	185.933	1006.9	262.737	5.08074	0.0072
CA	CRC	1230.31	301.27	1056.84	262.948	5.44917	0.0045
CRC	UC	1056.84	262.948	1006.9	262.737	1.00049	0.373935
RS	FC	1244.04	316.313	1447.39	231.888	-3.90426	0.00514286
HC	CP	1078.92	185.933	1590.29	317.451	-6.60969	0.006
CP	UC	1590.29	317.451	1006.9	262.737	1.79954	0.106667
MD	CA	1029.93	256.73	1230.31	301.27	-4.09262	0.009
CD	FC	946.551	298.782	1447.39	231.888	-9.24444	0.012
FC	UC	1447.39	231.888	1006.9	262.737	8.33479	0.018
MD	CRC	1029.93	256.73	1056.84	262.948	-0.568705	0.577059
RS	UC	1244.04	316.313	1006.9	262.737	3.83458	0.00342857
MD	RS	1029.93	256.73	1244.04	316.313	-3.64794	0.00327273
FC	HC	1447.39	231.888	1078.92	185.933	10.832	0.00189474

## Sheet: Table S3_3
Table S3. Alpha diversity comparison between groups with a non parametric t-test.
Table S3_3. Shannon diversity index.
Group1	Group2	Group1 mean	Group1 std	Group2 mean	Group2 std	t stat	p-value
CD	CP	4.52636	0.892474	6.34285	0.661616	-5.06172	0.036
MD	HC	5.60877	0.93231	5.82091	0.619718	-1.60354	0.189391
CD	HC	4.52636	0.892474	5.82091	0.619718	-10.112	0.00327273
CD	UC	4.52636	0.892474	5.12035	0.64011	-3.34035	0.00830769
MD	CP	5.60877	0.93231	6.34285	0.661616	-1.95966	0.0942857
CA	FC	5.63357	0.77649	5.64367	0.671019	-0.0894684	0.924
CA	CD	5.63357	0.77649	4.52636	0.892474	8.62441	0.003
CA	UC	5.63357	0.77649	5.12035	0.64011	3.84876	0.009
CRC	HC	5.73876	0.784116	5.82091	0.619718	-0.860681	0.524
RS	CA	5.69617	1.0834	5.63357	0.77649	0.545701	0.6912
RS	CRC	5.69617	1.0834	5.73876	0.784116	-0.304533	0.856125
MD	CD	5.60877	0.93231	4.52636	0.892474	5.43649	0.006
RS	CD	5.69617	1.0834	4.52636	0.892474	5.88879	0.018
CRC	CP	5.73876	0.784116	6.34285	0.661616	-1.98006	0.0918
RS	CP	5.69617	1.0834	6.34285	0.661616	-1.52754	0.189
FC	CP	5.64367	0.671019	6.34285	0.661616	-2.55498	0.0465882
CA	HC	5.63357	0.77649	5.82091	0.619718	-2.24519	0.048
RS	HC	5.69617	1.0834	5.82091	0.619718	-0.957149	0.473538
MD	FC	5.60877	0.93231	5.64367	0.671019	-0.210914	0.873529
CA	CP	5.63357	0.77649	6.34285	0.661616	-2.38843	0.04275
CD	CRC	4.52636	0.892474	5.73876	0.784116	-8.35786	0.012
MD	UC	5.60877	0.93231	5.12035	0.64011	2.64453	0.0264
CRC	FC	5.73876	0.784116	5.64367	0.671019	0.765891	0.544966
HC	UC	5.82091	0.619718	5.12035	0.64011	5.83619	0.0072
CA	CRC	5.63357	0.77649	5.73876	0.784116	-1.23471	0.32112
CRC	UC	5.73876	0.784116	5.12035	0.64011	4.33149	0.0045
RS	FC	5.69617	1.0834	5.64367	0.671019	0.308048	0.838909
HC	CP	5.82091	0.619718	6.34285	0.661616	-2.13065	0.0625263
CP	UC	6.34285	0.661616	5.12035	0.64011	4.50266	0.00514286
MD	CA	5.60877	0.93231	5.63357	0.77649	-0.188094	0.884571
CD	FC	4.52636	0.892474	5.64367	0.671019	-6.99633	0.004
FC	UC	5.64367	0.671019	5.12035	0.64011	3.68202	0.0036
MD	CRC	5.60877	0.93231	5.73876	0.784116	-0.869547	0.525857
RS	UC	5.69617	1.0834	5.12035	0.64011	2.92776	0.00771429
MD	RS	5.60877	0.93231	5.69617	1.0834	-0.427026	0.757161
FC	HC	5.64367	0.671019	5.82091	0.619718	-1.65546	0.188182

## Sheet: Table S4_1
Table S4. Significance of principal components data separation between groups.
Table S4_1. Analysis of simmilarities (ANOSIM) of Unifrac distances between groups
Groups	Metric	Sample size	Groups	Test statistic	p-value
HC vs. RS vs. FC	Unweighted unifrac	464	3	0.169498	0.001
	Weighted unifrac	464	3	0.0115804	0.135
HC vs. RS	Unweighted unifrac	387	2	0.145597	0.001
	Weighted unifrac	387	2	0.0755965	0.001
HC vs. FC	Unweighted unifrac	250	2	0.114222	0.004
	Weighted unifrac	250	2	-0.0417427	0.937999
RS vs. FC	Unweighted unifrac	268	2	0.260314	0.001
	Weighted unifrac	268	2	-0.12876	1
HC vs. RS vs. CP vs. CA vs. CRC	Unweighted unifrac	1250	5	0.125177	0.001
	Weighted unifrac	1250	5	0.0710157	0.001
HC vs. CP	Unweighted unifrac	219	2	0.808554	0.001
	Weighted unifrac	219	2	0.223744	0.001
HC vs. CA	Unweighted unifrac	858	2	0.146065	0.001
	Weighted unifrac	858	2	0.0403348	0.01
HC vs. CRC	Unweighted unifrac	351	2	0.104233	0.001
	Weighted unifrac	351	2	0.0384784	0.001
RS vs. CP	Unweighted unifrac	237	2	0.583529	0.001
	Weighted unifrac	237	2	0.0408527	0.214
RS vs. CA	Unweighted unifrac	876	2	0.139707	0.001
	Weighted unifrac	876	2	0.0776947	0.001
RS vs. CRC	Unweighted unifrac	369	2	0.351663	0.001
	Weighted unifrac	369	2	0.1292	0.001
CP vs. CA	Unweighted unifrac	685	2	0.542754	0.001
	Weighted unifrac	685	2	0.16171	0.004
CP vs. CRC	Unweighted unifrac	178	2	0.977993	0.001
	Weighted unifrac	178	2	0.463417	0.001
CA vs. CRC	Unweighted unifrac	817	2	0.097987	0.001
	Weighted unifrac	817	2	0.0537124	0.001
HC vs. FC vs. UC vs. CD	Unweighted unifrac	333	4	0.0984368	0.003
	Weighted unifrac	333	4	0.0789986	0.002
HC vs. UC	Unweighted unifrac	234	2	0.0356036	0.207
	Weighted unifrac	234	2	0.129099	0.001
HC vs. CD	Unweighted unifrac	241	2	0.21547	0.001
	Weighted unifrac	241	2	0.107357	0.002
FC vs. UC	Unweighted unifrac	92	2	0.557306	0.001
	Weighted unifrac	92	2	0.396328	0.001
FC vs. CD	Unweighted unifrac	99	2	0.364569	0.001
	Weighted unifrac	99	2	0.302729	0.001
UC vs. CD	Unweighted unifrac	83	2	0.0424666	0.041
	Weighted unifrac	83	2	0.00176233	0.357
HC vs. RS vs. MD vs. PD vs. WD	Unweighted unifrac	586	5	0.293361	0.001
	Weighted unifrac	586	5	0.0669627	0.001
HC vs. MD	Unweighted unifrac	319	2	0.528086	0.001
	Weighted unifrac	319	2	0.0867823	0.001
HC vs. PD	Unweighted unifrac	211	2	0.076071	0.14
	Weighted unifrac	211	2	-0.108293	0.978
HC vs. WD	Unweighted unifrac	234	2	0.0495618	0.144999
	Weighted unifrac	234	2	0.0281509	0.215
RS vs. MD	Unweighted unifrac	337	2	0.555627	0.001
	Weighted unifrac	337	2	0.0691514	0.001
RS vs. PD	Unweighted unifrac	229	2	0.221745	0.007
	Weighted unifrac	229	2	-0.0865635	0.895
RS vs. WD	Unweighted unifrac	252	2	0.345198	0.001
	Weighted unifrac	252	2	0.187179	0.001
MD vs. PD	Unweighted unifrac	138	2	0.270525	0.001
	Weighted unifrac	138	2	-0.119849	0.971999
MD vs. WD	Unweighted unifrac	161	2	0.34262	0.001
	Weighted unifrac	161	2	0.122476	0.001
PD vs. WD	Unweighted unifrac	53	2	0.914943	0.001
	Weighted unifrac	53	2	0.343907	0.001
MD vs. CA vs. CRC	Unweighted unifrac	940	3	0.373715	0.001
	Weighted unifrac	940	3	0.0808793	0.001
MD vs. CA	Unweighted unifrac	785	2	0.634853	0.001
	Weighted unifrac	785	2	0.092687	0.001
MD vs. CRC	Unweighted unifrac	278	2	0.792815	0.001
	Weighted unifrac	278	2	0.196205	0.001
MD vs. FC vs. UC vs. CD	Unweighted unifrac	260	4	0.456561	0.001
	Weighted unifrac	260	4	0.151353	0.001
MD vs. FC	Unweighted unifrac	177	2	0.655892	0.001
	Weighted unifrac	177	2	0.0128752	0.289999
MD vs. UC	Unweighted unifrac	161	2	0.531226	0.001
	Weighted unifrac	161	2	0.206619	0.001
MD vs. CD	Unweighted unifrac	168	2	0.60078	0.001
	Weighted unifrac	168	2	0.196461	0.001

## Sheet: Table S4_2
Table S4. Significance of principal components data separation between groups.
Table S4_2. Analysis of dissimilarites (ADONIS) of Unifrac distances between groups
Groups	Metric		DF	Squares sums	Mean squares	F.Model	R2	Pr(>F)	Significance
HC vs. RS vs. FC	Un-weighted unifrac	Groups	2	5.263	2.6316	12.963	0.05325	0.001	0.001 > p > 0
		Residuals	461	95.584	0.203		0.94675
		Total	463	98.847			1
	Weighted unifrac	Groups	2	3.406	1.70302	10.713	0.04441	0.001	0.001 > p > 0
		Residuals	461	73.282	0.15896		0.95559
		Total	463	76.688			1
HC vs. RS	Un-weighted unifrac	Groups	1	2.976	2.97572	19.082	0.04722	0.001	0.001 > p > 0
		Residuals	385	60.037	0.15594		0.95278
		Total	386	63.013			1
	Weighted unifrac	Groups	1	3.054	3.05403	18.803	0.04656	0.001	0.001 > p > 0
		Residuals	385	62.533	0.16242		0.95344
		Total	386	65.587			1
HC vs. FC	Un-weighted unifrac	Groups	1	5.572	5.5719	39.958	0.13876	0.001	0.001 > p > 0
		Residuals	248	34.583	0.1394		0.86124
		Total	249	40.155			1
	Weighted unifrac	Groups	1	1.433	1.43338	9.8062	0.03804	0.001	0.001 > p > 0
		Residuals	248	36.251	0.14617		0.96196
		Total	249	37.684			1
RS vs. FC	Un-weighted unifrac	Groups	1	6.242	6.2416	48.222	0.15346	0.001	0.001 > p > 0
		Residuals	266	34.43	0.1294		0.84654
		Total	267	40.671			1
	Weighted unifrac	Groups	1	0.642	0.64177	4.1579	0.01539	0.009	0.01 > p > 0.001
		Residuals	266	41.057	0.15435		0.98461
		Total	267	41.699			1
HC vs. RS vs. CP vs. CA vs. CRC	Un-weighted unifrac	Groups	4	14.131	3.5327	17.008	0.05181	0.001	0.001 > p > 0
		Residuals	1245	258.604	0.2077		0.94819
		Total	1249	272.735			1
	Weighted unifrac	Groups	4	10.369	2.59225	16.889	0.05147	0.001	0.001 > p > 0
		Residuals	1245	191.089	0.15349		0.94853
		Total	1249	201.458			1
HC vs. CP	Un-weighted unifrac	Groups	1	3.811	3.8107	23.981	0.09952	0.001	0.001 > p > 0
		Residuals	217	34.482	0.1589		0.90048
		Total	218	38.293			1
	Weighted unifrac	Groups	1	3.251	3.2506	21.046	0.08841	0.001	0.001 > p > 0
		Residuals	217	33.517	0.1545		0.91159
		Total	218	36.768			1
HC vs. CA	Un-weighted unifrac	Groups	1	3.88	3.8796	23.323	0.02652	0.001	0.001 > p > 0
		Residuals	856	142.39	0.1663		0.97348
		Total	857	146.27			1
	Weighted unifrac	Groups	1	1.25	1.24958	8.234	0.00953	0.001	0.001 > p > 0
		Residuals	856	129.9	0.15176		0.99047
		Total	857	131.15			1
HC vs. CRC	Un-weighted unifrac	Groups	1	2.416	2.4165	16.207	0.04438	0.001	0.001 > p > 0
		Residuals	349	52.035	0.1491		0.95562
		Total	350	54.451			1
	Weighted unifrac	Groups	1	1.31	1.31011	8.8433	0.02471	0.001	0.001 > p > 0
		Residuals	349	51.703	0.14815		0.97529
		Total	350	53.014			1
RS vs. CP	Un-weighted unifrac	Groups	1	3.243	3.2425	22.197	0.0863	0.001	0.001 > p > 0
		Residuals	235	34.329	0.1461		0.9137
		Total	236	37.572			1
	Weighted unifrac	Groups	1	1.683	1.68291	10.32	0.04207	0.001	0.001 > p > 0
		Residuals	235	38.324	0.16308		0.95793
		Total	236	40.006			1
RS vs. CA	Un-weighted unifrac	Groups	1	6.168	6.1677	37.898	0.04156	0.001	0.001 > p > 0
		Residuals	874	142.239	0.1627		0.95844
		Total	875	148.407			1
	Weighted unifrac	Groups	1	2.444	2.44362	15.854	0.01782	0.001	0.001 > p > 0
		Residuals	874	134.711	0.15413		0.98218
		Total	875	137.154			1
RS vs. CRC	Un-weighted unifrac	Groups	1	6.058	6.058	42.853	0.10456	0.001	0.001 > p > 0
		Residuals	367	51.882	0.1414		0.89544
		Total	368	57.94			1
	Weighted unifrac	Groups	1	5.05	5.0499	32.796	0.08203	0.001	0.001 > p > 0
		Residuals	367	56.51	0.154		0.91797
		Total	368	61.56			1
CP vs. CA	Un-weighted unifrac	Groups	1	3.672	3.6718	22.268	0.03157	0.001	0.001 > p > 0
		Residuals	683	112.62	0.1649		0.96843
		Total	684	116.292			1
	Weighted unifrac	Groups	1	2.691	2.69127	18.179	0.02593	0.001	0.001 > p > 0
		Residuals	683	101.113	0.14804		0.97407
		Total	684	103.804			1
CP vs. CRC	Un-weighted unifrac	Groups	1	5.0582	5.0582	39.987	0.18514	0.001	0.001 > p > 0
		Residuals	176	22.263	0.1265		0.81486
		Total	177	27.3212			1
	Weighted unifrac	Groups	1	4.4194	4.4194	33.948	0.1617	0.001	0.001 > p > 0
		Residuals	176	22.9123	0.1302		0.8383
		Total	177	27.3317			1
CA vs. CRC	Un-weighted unifrac	Groups	1	6.319	6.319	39.563	0.0463	0.001	0.001 > p > 0
		Residuals	815	130.172	0.1597		0.9537
		Total	816	136.491			1
	Weighted unifrac	Groups	1	3.193	3.1928	21.811	0.02607	0.001	0.001 > p > 0
		Residuals	815	119.3	0.1464		0.97393
		Total	816	122.492			1
HC vs. FC vs. UC vs. CD	Un-weighted unifrac	Groups	3	7.745	2.58171	18.568	0.1448	0.001	0.001 > p > 0
		Residuals	329	45.745	0.13904		0.8552
		Total	332	53.49			1
	Weighted unifrac	Groups	3	4.458	1.48616	9.5912	0.08042	0.001	0.001 > p > 0
		Residuals	329	50.979	0.15945		0.91958
		Total	332	55.437			1
HC vs. UC	Un-weighted unifrac	Groups	1	1.269	1.26861	7.9457	0.03311	0.001	0.001 > p > 0
		Residuals	232	37.041	0.15966		0.96689
		Total	233	38.31			1
	Weighted unifrac	Groups	1	1.321	1.32055	8.025	0.03343	0.001	0.001 > p > 0
		Residuals	232	38.177	0.16455		0.96657
		Total	233	39.497			1
HC vs. CD	Un-weighted unifrac	Groups	1	2.125	2.12533	13.236	0.05248	0.001	0.001 > p > 0
		Residuals	239	38.375	0.16057		0.94752
		Total	240	40.501			1
	Weighted unifrac	Groups	1	1.378	1.378	8.4751	0.03425	0.001	0.001 > p > 0
		Residuals	239	38.86	0.16259		0.96575
		Total	240	40.238			1
FC vs. UC	Un-weighted unifrac	Groups	1	2.0406	2.04064	24.921	0.21685	0.001	0.001 > p > 0
		Residuals	90	7.3696	0.08188		0.78315
		Total	91	9.4102			1
	Weighted unifrac	Groups	1	2.4188	2.41884	17.963	0.16638	0.001	0.001 > p > 0
		Residuals	90	12.1189	0.13465		0.83362
		Total	91	14.5378			1
FC vs. CD	Un-weighted unifrac	Groups	1	1.6278	1.62778	18.141	0.15755	0.001	0.001 > p > 0
		Residuals	97	8.7039	0.08973		0.84245
		Total	98	10.3317			1
	Weighted unifrac	Groups	1	2.5762	2.57617	19.52	0.16752	0.001	0.001 > p > 0
		Residuals	97	12.802	0.13198		0.83248
		Total	98	15.3781			1
UC vs. CD	Un-weighted unifrac	Groups	1	0.3397	0.33971	2.4651	0.02953	0.02	0.05 > p > 0.01
		Residuals	81	11.1623	0.13781		0.97047
		Total	82	11.502			1
	Weighted unifrac	Groups	1	0.0922	0.09218	0.50696	0.00622	0.682	1 > p > 0.1
		Residuals	81	14.7282	0.18183		0.99378
		Total	82	14.8203			1
HC vs. RS vs. MD vs. PD vs. WD	Un-weighted unifrac	Groups	4	14.038	3.5094	17.418	0.10708	0.001	0.001 > p > 0
		Residuals	581	117.06	0.2015		0.89292
		Total	585	131.098			1
	Weighted unifrac	Groups	4	9.068	2.26712	14.562	0.09112	0.001	0.001 > p > 0
		Residuals	581	90.452	0.15568		0.90888
		Total	585	99.52			1
HC vs. MD	Un-weighted unifrac	Groups	1	7.712	7.712	46.265	0.12736	0.001	0.001 > p > 0
		Residuals	317	52.841	0.1667		0.87264
		Total	318	60.553			1
	Weighted unifrac	Groups	1	1.92	1.91996	12.359	0.03752	0.001	0.001 > p > 0
		Residuals	317	49.247	0.15535		0.96248
		Total	318	51.167			1
HC vs. PD	Un-weighted unifrac	Groups	1	1.216	1.2157	7.4468	0.0344	0.001	0.001 > p > 0
		Residuals	209	34.12	0.16325		0.9656
		Total	210	35.335			1
	Weighted unifrac	Groups	1	0.5145	0.51452	3.4615	0.01629	0.018	0.05 > p > 0.01
		Residuals	209	31.0662	0.14864		0.98371
		Total	210	31.5807			1
HC vs. WD	Un-weighted unifrac	Groups	1	2.223	2.22272	14.049	0.0571	0.001	0.001 > p > 0
		Residuals	232	36.706	0.15821		0.9429
		Total	233	38.928			1
	Weighted unifrac	Groups	1	2.282	2.28201	15.715	0.06344	0.001	0.001 > p > 0
		Residuals	232	33.689	0.14521		0.93656
		Total	233	35.971			1
RS vs. MD	Un-weighted unifrac	Groups	1	8.733	8.7334	56.103	0.14345	0.001	0.001 > p > 0
		Residuals	335	52.149	0.1557		0.85655
		Total	336	60.882			1
	Weighted unifrac	Groups	1	2.327	2.32733	14.179	0.04061	0.001	0.001 > p > 0
		Residuals	335	54.988	0.16414		0.95939
		Total	336	57.315			1
RS vs. PD	Un-weighted unifrac	Groups	1	1.295	1.29538	8.7967	0.03731	0.001	0.001 > p > 0
		Residuals	227	33.428	0.14726		0.96269
		Total	228	34.723			1
	Weighted unifrac	Groups	1	0.934	0.93371	5.7585	0.02474	0.001	0.001 > p > 0
		Residuals	227	36.806	0.16214		0.97526
		Total	228	37.74			1
RS vs. WD	Un-weighted unifrac	Groups	1	3.248	3.2475	22.544	0.08272	0.001	0.001 > p > 0
		Residuals	250	36.013	0.1441		0.91728
		Total	251	39.261			1
	Weighted unifrac	Groups	1	5.159	5.1593	32.712	0.11571	0.001	0.001 > p > 0
		Residuals	250	39.429	0.1577		0.88429
		Total	251	44.589			1
MD vs. PD	Un-weighted unifrac	Groups	1	1.7599	1.75986	11.066	0.07525	0.001	0.001 > p > 0
		Residuals	136	21.6278	0.15903		0.92475
		Total	137	23.3877			1
	Weighted unifrac	Groups	1	0.5361	0.53609	3.6687	0.02627	0.014	0.05 > p > 0.01
		Residuals	136	19.873	0.14613		0.97373
		Total	137	20.4091			1
MD vs. WD	Un-weighted unifrac	Groups	1	4.0224	4.0224	26.413	0.14246	0.001	0.001 > p > 0
		Residuals	159	24.2137	0.1523		0.85754
		Total	160	28.2361			1
	Weighted unifrac	Groups	1	3.0238	3.02383	21.372	0.11849	0.001	0.001 > p > 0
		Residuals	159	22.4959	0.14148		0.88151
		Total	160	25.5197			1
PD vs. WD	Un-weighted unifrac	Groups	1	1.4578	1.4578	13.536	0.20974	0.001	0.001 > p > 0
		Residuals	51	5.4925	0.1077		0.79026
		Total	52	6.9503			1
	Weighted unifrac	Groups	1	0.9023	0.90233	10.666	0.17296	0.001	0.001 > p > 0
		Residuals	51	4.3147	0.0846		0.82704
		Total	52	5.217			1
MD vs. CA vs. CRC	Un-weighted unifrac	Groups	2	2.523	10.2614	63.952	0.12011	0.001	0.001 > p > 0
		Residuals	937	150.347	0.1605		0.87989
		Total	939	170.87			1
	Weighted unifrac	Groups	2	5.957	2.97863	20.177	0.04129	0.001	0.001 > p > 0
		Residuals	937	138.327	0.14763		0.95871
		Total	939	144.284			1
MD vs. CA	Un-weighted unifrac	Groups	1	13.523	13.5228	81.174	0.09393	0.001	0.001 > p > 0
		Residuals	783	130.439	0.1666		0.90607
		Total	784	143.962			1
	Weighted unifrac	Groups	1	2.436	2.43589	16.194	0.02026	0.001	0.001 > p > 0
		Residuals	783	117.777	0.15042		0.97974
		Total	784	120.213			1
MD vs. CRC	Un-weighted unifrac	Groups	1	12.638	12.6382	87.024	0.23972	0.001	0.001 > p > 0
		Residuals	276	40.082	0.1452		0.76028
		Total	277	52.72			1
	Weighted unifrac	Groups	1	3.882	3.8819	27.072	0.08932	0.001	0.001 > p > 0
		Residuals	276	39.576	0.1434		0.91068
		Total	277	43.458			1
MD vs. FC vs. UC vs. CD	Un-weighted unifrac	Groups	3	14.567	4.8555	36.784	0.30122	0.001	0.001 > p > 0
		Residuals	256	33.792	0.132		0.69878
		Total	259	48.359			1
	Weighted unifrac	Groups	3	5.533	1.84432	12.152	0.12466	0.001	0.001 > p > 0
		Residuals	256	38.852	0.15176		0.87534
		Total	259	44.385			1
MD vs. FC	Un-weighted unifrac	Groups	1	9.846	9.8464	76.142	0.30318	0.001	0.001 > p > 0
		Residuals	175	22.63	0.1293		0.69682
		Total	176	32.476			1
	Weighted unifrac	Groups	1	1.4074	1.40738	10.21	0.05512	0.001	0.001 > p > 0
		Residuals	175	24.1235	0.13785		0.94488
		Total	176	25.5309			1
MD vs. UC	Un-weighted unifrac	Groups	1	4.5977	4.5977	29.138	0.15488	0.001	0.001 > p > 0
		Residuals	159	25.0885	0.1578		0.84512
		Total	160	29.6862			1
	Weighted unifrac	Groups	1	1.9093	1.90934	11.654	0.06829	0.001	0.001 > p > 0
		Residuals	159	26.0497	0.16383		0.93171
		Total	160	27.959			1
MD vs. CD	Un-weighted unifrac	Groups	1	5.519	5.519	34.673	0.17278	0.001	0.001 > p > 0
		Residuals	166	26.423	0.1592		0.82722
		Total	167	31.942			1
	Weighted unifrac	Groups	1	2.3621	2.36211	14.668	0.08119	0.001	0.001 > p > 0
		Residuals	166	26.7327	0.16104		0.91881
		Total	167	29.0948			1
