# Supplementary material for: Mediterranean Diet to Prevent the Development of Colon Diseases: A Meta-Analysis of Gut Microbiota Studies
Source: Nutrients. 2021 Jun 29;13(7):2234. doi: 10.3390/nu13072234 (PMC8308215; doi:10.3390/nu13072234)
Supplement: Supplementary file 1 [file nutrients-13-02234-s001.zip › Supplemental/Table S5_7.xlsx]

## Sheet: Table S5_1
Table S5. Average OTU representation at the taxonomic phylum level and comparison between groups.
Table S5_1. OTU representation.
	HC		RS		FC		MD		PD		WD		CP		CA		CRC		CD		UC		IBD
OTU	Average	Standard Deviation	Average	Standard Deviation	Average	Standard Deviation	Average	Standard Deviation	Average	Standard Deviation	Average	Standard Deviation	Average	Standard Deviation	Average	Standard Deviation	Average	Standard Deviation	Average	Standard Deviation	Average	Standard Deviation	Average	Standard Deviation
k__Bacteria;p__Firmicutes	0.589506	0.0221211	0.529856	0.0141519	0.505467	0.0197149	0.607094	0.0013665	0.626186	0.000897929	0.684219	0.0105912	0.439497	0	0.607098	0.0208691	0.571596	0.0296118	0.5423	5.93048e-05	0.609624	0.00412584	0.572953	0.00282096
k__Bacteria;p__Bacteroidetes	0.272735	0.00134645	0.333556	1.19477e-06	0.445428	0.000135533	0.234625	1.75851e-05	0.273412	0	0.150817	2.20574e-05	0.502231	2.01792e-05	0.270028	0.000304979	0.235202	0.00040006	0.330985	1.86253e-06	0.276021	6.60278e-07	0.305508	1.47451e-06
k__Bacteria;p__Proteobacteria	0.0347208	0.0774466	0.0478957	0.0207924	0.0114614	0.0501298	0.0333008	0.053921	0.044188	0.0304546	0.016484	0.0847738	0.0384277	0.00732435	0.0659364	0.0243453	0.0979062	0.026454	0.0510972	0.0746667	0.0226497	0.0902792	0.0380731	0.0839979
k__Bacteria;p__Actinobacteria	0.0654857	0.215567	0.0569965	0.18552	0.017042	0.211356	0.087902	0.203551	0.0365092	0.0839283	0.119093	0.152423	0.00652321	0.164636	0.0127996	0.203553	0.0111119	0.160558	0.0560892	0.242362	0.0809162	0.269242	0.0676573	0.255023
k__Bacteria;p__Verrucomicrobia	0.0267024	0.00013536	0.0257477	7.03393e-06	0.01291	0.00158226	0.031041	0.00525795	0.0149473	0	0.00976418	0.000134595	9.1464e-05	0.00227543	0.0252138	0.00195243	0.0395754	0.000166212	0.0142054	4.65994e-06	0.00333478	7.95167e-06	0.00895577	6.39837e-06
k__Archaea;p__Euryarchaeota	0.00584847	0.0027113	0.00225157	0.00341851	0.00298958	0.0111209	0.000847344	0.00635649	0.00053557	0.00213522	0.00411733	0.0102518	0	0.00232771	0.0108773	0.00169675	0.0178846	0.00281319	4.35632e-06	0.000364299	0.000359193	0.000570696	0.000167862	0.000473012
k__Bacteria;p__Fusobacteria	0.000145571	0.19173	0.000196859	0.168621	2.85867e-05	0.192129	2.49771e-05	0.181456	4.17327e-05	0.0736619	0.000847925	0.126992	0.000117074	0.153324	0.00214513	0.191236	0.0204536	0.177615	0.00339648	0.23338	0.00134462	0.255204	0.00252621	0.243629
k__Bacteria;p__Tenericutes	0.00345883	0.000914252	0.00104269	0.000198119	0.00351218	0.000860558	0.00048196	0.00107181	0.00209359	7.09749e-05	0.0077846	9.5779e-05	0.000971348	9.25135e-05	0.00369227	0.0256895	0.00273154	0.0546019	0.000108242	0.0261372	0.000554551	0.0194084	0.000329045	0.0233233
k__Bacteria;p__Cyanobacteria	0.000580704	0.000408381	0.00105198	0.000364063	0.00100168	0.000127943	0.00246544	9.87905e-05	0.00148847	0.000240877	0.00254051	0.000685794	0.000535979	4.03584e-05	0.000625499	0.000129797	0.000579117	0.000433828	0.000111631	0	0.000396307	5.90485e-06	0.000284301	4.04958e-06
k__Bacteria;p__Synergistetes	9.76953e-05	0.042909	0.000512516	0.0165277	1.40381e-05	0.0995723	0.000441014	0.090996	6.95546e-05	0.0525921	4.07656e-05	0.0209663	0.00412869	0.0825808	0.000847822	0.0865578	0.00157579	0.100872	9.03139e-06	0.119256	1.01682e-06	0.0529232	5.36207e-06	0.0955099
k__Bacteria;p__Chloroflexi	2.36947e-05	9.1576e-06	0.000341987	1.16703e-06	8.26335e-06	1.91737e-06	4.66153e-05	0	0	0.00163603	0.000179369	0	0.00469393	0	0.000299889	7.95044e-06	1.07674e-05	0.0032348	6.17631e-06	2.33944e-07	8.5159e-06	6.46587e-07	7.24745e-06	4.73254e-07
k__Bacteria;p__TM7	8.28709e-05	0.000763655	0.000190509	3.62885e-05	5.54187e-05	0.0018176	0.00065273	0.00191692	6.95546e-05	0.000158474	3.9135e-05	8.27192e-05	1.2805e-05	0.00192428	3.31578e-05	0.0024956	1.36704e-05	0.00273608	0.000130402	3.60679e-05	0.00030403	6.08079e-06	0.000209894	2.69571e-05
k__Bacteria;p__Lentisphaerae	0.000132691	0.00911404	4.01153e-05	0.0122255	5.47168e-05	0.00551639	1.10795e-05	0.00617079	0.000118243	0.00398917	0.000207089	0.012624	3.65856e-06	0.00380932	5.99404e-05	0.0174499	0.000156655	0.0163199	0	0.00133781	7.62618e-07	0.00528082	3.4915e-07	0.00373737
k__Bacteria;p__Spirochaetes	6.07558e-07	0.000142298	3.09771e-07	0.000155982	1.91429e-07	0.000234621	0	0.00128545	0.000340817	7.83375e-05	0	8.27824e-05	0	2.9078e-05	4.37521e-07	0.000192767	0.000596587	0.000163358	5.8267e-08	0.000203906	3.81309e-07	0.000503971	2.06166e-07	0.00037624
k__Bacteria;p__Acidobacteria	0.000187371	0.0605959	1.68825e-05	0.0285857	7.97621e-07	0.0458665	4.81719e-07	0.0381644	0	0.0241847	9.78375e-06	0.0208771	1.82928e-06	0.000219042	2.1501e-05	0.0620717	3.42551e-05	0.0733698	1.16534e-06	0.0534621	3.81309e-07	0.0137941	8.06387e-07	0.0411388

## Sheet: Table S5_2
Table S5. Average OTU representation at the taxonomic phylum level and comparison between groups.
Table S5_2. Mann-Whitney U test p values for group comparisons.
	HC vs RS			HC vs FC			RS vs FC			HC vs MD			HC vs PD			HC vs WD			RS vs MD			RS vs PD			RS vs WD			MD vs PD			MD vs WD			PD vs WD			HC vs CP			HC vs CA			HC vs CRC			RS vs CP			RS vs CA
OTU	P	FDR_P	Bonferroni_P	P	FDR_P	Bonferroni_P	P	FDR_P	Bonferroni_P	P	FDR_P	Bonferroni_P	P	FDR_P	Bonferroni_P	P	FDR_P	Bonferroni_P	P	FDR_P	Bonferroni_P	P	FDR_P	Bonferroni_P	P	FDR_P	Bonferroni_P	P	FDR_P	Bonferroni_P	P	FDR_P	Bonferroni_P	P	FDR_P	Bonferroni_P	P	FDR_P	Bonferroni_P	P	FDR_P	Bonferroni_P	P	FDR_P	Bonferroni_P	P	FDR_P	Bonferroni_P	P
k__Bacteria;p__Firmicutes	1.4659e-07	8.06245e-07	1.61249e-06	0.00897229	0.0207566	0.179446	0.109703	0.197466	0.987328	0.304977	0.328436	1	0.292707	0.794491	1	0.00116165	0.00245238	0.0220714	2.29502e-05	4.97255e-05	0.000298353	0.000195666	0.000978331	0.00195666	1.3392e-10	4.46401e-10	1.3392e-09	0.0835168	0.131241	0.918685	6.92121e-05	0.000152267	0.000761333	0.142857	0.290556	1	0.0254231	0.0423719	0.508462	0.142946	0.219918	1	0.854146	0.899101	1	0.159145	0.179038	1	2.13772e-07
k__Bacteria;p__Bacteroidetes	3.52548e-08	3.87803e-07	3.87803e-07	3.33248e-06	9.52137e-06	6.66496e-05	0.707553	0.707553	1	0.016666	0.0233324	0.233324	0.704296	0.95583	1	0.000115445	0.000274183	0.00219346	0.00189745	0.00352383	0.0246668	0.00212415	0.0070805	0.0212415	7.86924e-12	3.93462e-11	7.86924e-11	0.171284	0.209347	1	1.43391e-07	7.8865e-07	1.5773e-06	0.00699301	0.044289	0.132867	0.000813911	0.00203478	0.0162782	0.00248524	0.00497049	0.0497049	0.028971	0.0724276	0.579421	0.00907629	0.0163373	0.0816866	1.2739e-05
k__Bacteria;p__Proteobacteria	0.00205362	0.00684541	0.0410725	1.77386e-11	8.86932e-11	3.54773e-10	2.69237e-12	2.42313e-11	2.42313e-11	3.67939e-21	2.57557e-20	5.15114e-20	0.906094	1	1	1.04289e-05	3.30247e-05	0.000198148	3.56744e-26	2.31883e-25	4.63767e-25	0.439109	0.702839	1	2.75762e-09	6.89406e-09	2.75762e-08	7.30241e-06	8.03265e-05	8.03265e-05	5.59875e-05	0.000152267	0.000615862	0.021978	0.0835165	0.417582	0.0073588	0.0147176	0.147176	2.71819e-05	6.79547e-05	0.000543638	0.000999001	0.004995	0.01998	0.000273391	0.000615129	0.00246052	1.67732e-07
k__Bacteria;p__Actinobacteria	4.73741e-08	6.81879e-07	9.47483e-07	0.200625	0.245209	1	0.166955	0.214657	1	1.67938e-06	3.91856e-06	2.35114e-05	0.578422	0.93153	1	2.47016e-09	1.17332e-08	4.6933e-08	2.93052e-15	1.26989e-14	3.80968e-14	3.7091e-05	0.00037091	0.00037091	8.99442e-14	8.99442e-13	8.99442e-13	0.515793	0.567373	1	0.0518576	0.0633816	0.570434	0.000999001	0.00949051	0.018981	0.0225998	0.0410906	0.451997	6.97222e-08	2.32407e-07	1.39444e-06	0.000999001	0.004995	0.01998	1.52103e-06	4.56308e-06	1.36892e-05	0.000325445
k__Bacteria;p__Verrucomicrobia	0.36958	0.406538	1	0.0807327	0.115332	1	0.000204627	0.000920824	0.00184165	1.32234e-11	4.6282e-11	1.85128e-10	0.250749	0.794491	1	0.00298247	0.00566669	0.0566669	4.23539e-13	1.1012e-12	5.50601e-12	0.682022	0.757802	1	0.000977319	0.00195464	0.00977319	0.00726608	0.00998172	0.0799269	1.53197e-06	5.61722e-06	1.68517e-05	0.573427	0.72634	1	2.22832e-06	7.42773e-06	4.45664e-05	0.284126	0.334266	1	0.0036963	0.00821401	0.0739261	4.5102e-10	2.02959e-09	4.05918e-09	0.532649
k__Archaea;p__Euryarchaeota	4.94462e-06	1.81303e-05	5.43908e-05	0.102491	0.136654	1	0.00312548	0.00937643	0.0281293	3.66981e-07	1.02755e-06	5.13773e-06	0.283716	0.794491	1	0.939786	0.939786	1	0.0092138	0.00971337	0.128978	0.401567	0.702839	1	0.00350212	0.00583687	0.0350212	0.125952	0.173184	1	0.000232376	0.00033871	0.00255614	0.154845	0.290556	1	0.000108584	0.00031024	0.00217168	0.00694402	0.0115734	0.13888	0.000999001	0.004995	0.01998	0.038165	0.0572475	0.343485	1.9642e-16
k__Bacteria;p__Fusobacteria	0.00111254	0.00174828	0.0122379	0.0379794	0.0632991	0.759589	3.6794e-05	0.000147176	0.00073588	0.00526502	0.00819003	0.0737103	0.393606	0.808591	1	9.84095e-05	0.000267111	0.00186978	0.00274887	0.00856343	0.357354	0.393606	0.702839	1	0.271427	0.301585	1	0.0935521	0.235307	1	1.25842e-11	2.391e-10	2.391e-10	0.105894	0.290556	1	0.550013	0.647074	1	1.62331e-08	6.49324e-08	3.24662e-07	0.000999001	0.00515433	0.01998	0.62617	0.695744	1	1.66089e-13
k__Bacteria;p__Tenericutes	0.651868	0.651868	1	0.918805	0.918805	1	0.242536	0.272853	1	0.0006615	0.00115763	0.00926101	0.637363	0.93153	1	1.71742e-06	6.52621e-06	3.2631e-05	0.00221661	0.00360199	0.0288159	0.583772	0.729715	1	0.0191324	0.0273319	0.191324	0.0653146	0.121889	0.71846	0.000129366	0.000237171	0.00142303	0.12987	0.290556	1	0.905619	0.905619	1	0.541731	0.601924	1	0.291708	0.48618	1	0.110356	0.141887	0.993207	0.0163647
k__Bacteria;p__Cyanobacteria	0.00014206	0.000260443	0.00156266	0.216168	0.27021	1	0.150734	0.214657	1	0.0543645	0.0691911	0.761102	0.10989	0.759241	1	0.392816	0.439029	1	0.237105	0.237105	1	0.108886	0.272216	1	0.719727	0.719727	1	0.00594892	0.00959817	0.0654382	0.163018	0.17932	1	0.999001	1	1	0.106912	0.14255	1	0.882315	0.928753	1	0.707293	0.832109	1	0.411377	0.411377	1	0.0979588
k__Bacteria;p__Synergistetes	1.31829e-05	3.6253e-05	0.000145012	4.77872e-08	1.91149e-07	9.55744e-07	0.00619288	0.013934	0.0557359	0.141395	0.164961	1	0.936064	1	1	0.0796377	0.10808	1	0.0102872	0.0133733	0.133733	0.827127	0.827127	1	0.0281119	0.0351398	0.281119	0.0664848	0.121889	0.731333	0.35761	0.35761	1	0.198801	0.290556	1	4.04947e-25	2.02474e-24	8.09894e-24	1.39273e-08	6.49324e-08	2.78546e-07	0.001998	0.00799201	0.03996	1.64072e-21	1.47665e-20	1.47665e-20	0.0775087
k__Bacteria;p__Chloroflexi	0.498003	0.585886	1	2.47811e-13	1.65207e-12	4.95621e-12	8.83099e-19	1.7662e-17	1.7662e-17	0.0610505	0.0854707	0.854707	0.134865	0.759241	1	5.889e-14	5.59455e-13	1.11891e-12	3.19511e-34	4.15364e-33	4.15364e-33	0.491987	0.702839	1	0.0969031	0.759241	1	5.31428e-05	0.000292285	0.000584571	6.79615e-09	7.47576e-08	7.47576e-08	0.000999001	0.00949051	0.018981	3.58306e-23	1.43323e-22	7.16613e-22	3.51702e-09	3.51702e-08	7.03404e-08	0.775225	0.861361	1	2.5319e-21	2.01854e-20	5.06379e-20	2.28026e-11
k__Bacteria;p__TM7	0.064298	0.114047	1	2.54953e-06	8.49842e-06	5.09905e-05	0.0225509	0.0310075	0.24806	3.18069e-15	1.48432e-14	4.45297e-14	0.425574	0.808591	1	0.310458	0.368669	1	6.7421e-15	2.19118e-14	8.76473e-14	0.425574	0.757802	1	0.53931	0.66936	1	0.614214	0.614214	1	0.000246334	0.00033871	0.00270968	0.191808	0.290556	1	0.833586	0.877459	1	0.957881	0.957881	1	0.383616	0.590179	1	0.358129	0.447662	1	5.75713e-06
k__Bacteria;p__Lentisphaerae	0.628596	0.66168	1	0.829208	0.87285	1	0.652332	0.652332	1	0.223468	0.249758	1	0.954046	1	1	0.147547	0.186893	1	NA	NA	NA	NA	NA	NA	NA	NA	NA	0.177582	0.336648	1	0.0259829	0.0329117	0.493675	0.797203	0.890991	1	0.0664552	0.102239	1	0.175758	0.234345	1	0.636364	0.795455	1	0.0833662	0.166732	1	0.46565
k__Bacteria;p__Spirochaetes	0.991241	0.991241	1	0.00955847	0.0207566	0.191169	0.0107376	0.0203022	0.214752	NA	NA	NA	NA	NA	NA	NA	NA	NA	NA	NA	NA	NA	NA	NA	NA	NA	NA	NA	NA	NA	NA	NA	NA	NA	NA	NA	0.743165	0.825738	1	0.192961	0.241201	1	0.206793	0.375988	1	0.739945	0.778889	1	0.28248
k__Bacteria;p__Acidobacteria	0.339405	0.3993	1	0.505348	0.561497	1	7.81577e-06	3.90789e-05	0.000156315	0.711687	0.711687	1	0.0969031	0.759241	1	0.0217628	0.0375904	0.413494	NA	NA	NA	NA	NA	NA	NA	NA	NA	0.717742	0.757616	1	0.000504339	0.000958243	0.00958243	0.178821	0.290556	1	0.007016	0.0147176	0.14032	1.70835e-07	4.881e-07	3.4167e-06	0.144855	0.28971	1	0.436856	0.513949	1	0.0232885
[truncated: 56 more columns]

## Sheet: Table S6_1
Table S6. Average OTU representation at the taxonomic family level and comparison between groups.
Table S6_1. OTU representation.
	HC		RS		FC		MD		PD		WD		CP		CA		CRC		CD		UC		IBD
OTU	Average	Standard Deviation	Average	Standard Deviation	Average	Standard Deviation	Average	Standard Deviation	Average	Standard Deviation	Average	Standard Deviation	Average	Standard Deviation	Average	Standard Deviation	Average	Standard Deviation	Average	Standard Deviation	Average	Standard Deviation	Average	Standard Deviation
k__Bacteria;p__Firmicutes;c__Clostridia;o__Clostridiales;f__Lachnospiraceae	0.230466	0.129701	0.138709	0.0605663	0.198088	0.0242236	0.167415	0.0458536	0.137672	0.0180616	0.252004	0.0127206	0.148706	0.00873347	0.190354	0.0352709	0.215969	0.0464854	0.344973	0.12728	0.301605	0.0682925	0.323826	0.10463
k__Bacteria;p__Bacteroidetes;c__Bacteroidia;o__Bacteroidales;f__Bacteroidaceae	0.200833	0.186873	0.214943	0.0159836	0.341572	0.0141836	0.154143	0.00969939	0.155215	0.00533643	0.101769	0.00779005	0.289815	0.00523464	0.230839	0.0166544	0.155119	0.00843197	0.174898	0.00344872	0.172167	0.00534093	0.177059	0.0044237
k__Bacteria;p__Firmicutes;c__Clostridia;o__Clostridiales;f__Ruminococcaceae	0.191884	0.0916904	0.193032	0.000404918	0.177934	0.000133326	0.237961	0.000236601	0.261617	0	0.158293	0.00027501	0.173777	0.00969912	0.2103	0.00130358	0.170954	0.00330843	0.117952	0.000604273	0.147573	0.000866525	0.129261	0.000738904
k__Bacteria;p__Firmicutes;c__Clostridia;o__Clostridiales;f__	0.0802403	0.0524938	0.0770801	8.78297e-05	0.0752052	0.00010722	0.0834514	5.24112e-05	0.118053	0.000137167	0.0989685	1.8286e-05	0.0624364	3.70678e-05	0.075812	8.28282e-05	0.0762124	0.000124881	0.0751287	3.79841e-05	0.0749027	1.8857e-05	0.0750253	3.07709e-05
k__Bacteria;p__Bacteroidetes;c__Bacteroidia;o__Bacteroidales;f__Prevotellaceae	0.0341259	0.0971025	0.0648744	7.43531e-05	0.029435	2.83923e-06	0.0332054	9.48855e-06	0.079948	0	0.00912201	3.25707e-05	0.0717188	1.77555e-05	0.0216188	0.000252773	0.0244536	0.000180942	0.000504111	2.1716e-06	0.0111766	1.79783e-06	0.00545422	2.03163e-06
k__Bacteria;p__Verrucomicrobia;c__Verrucomicrobiae;o__Verrucomicrobiales;f__Verrucomicrobiaceae	0.0257024	0.0605904	0.0257477	1.89218e-05	0.0133903	0	0.0310408	0	0.0140587	0	0.0102181	0	9.1464e-05	0	0.0268597	0	0.0479845	0	0.0211153	0	0.00613987	0	0.0147226	0
k__Bacteria;p__Firmicutes;c__Clostridia;o__Clostridiales;f__Clostridiaceae	0.0218947	0.0316863	0.0152469	0.00101126	0.01584	0.000376205	0.0180016	0.00118527	0.0295578	0.000631022	0.105602	0.000520462	0.0243774	0.000104242	0.0181237	0.00093818	0.0204683	0.00148655	0.0264707	0.00144223	0.0476322	0.000223466	0.0368408	0.00108126
k__Bacteria;p__Proteobacteria;c__Gammaproteobacteria;o__Enterobacteriales;f__Enterobacteriaceae	0.0187998	0.0367098	0.0230512	1.05685e-06	0.00175621	4.63902e-06	0.0145048	0	0.0151453	0	0.00964325	0	0.0280307	2.02252e-05	0.0318071	7.57214e-06	0.0464962	6.11808e-07	0.0338896	6.43094e-05	0.0230173	2.4506e-06	0.0289119	4.80165e-05
k__Bacteria;p__Actinobacteria;c__Actinobacteria;o__Bifidobacteriales;f__Bifidobacteriaceae	0.0248817	0.0435666	0.0308811	0.0278152	0.0147748	0.0019535	0.0381926	0.0334237	0.0099053	0.0131012	0.085908	0.0275051	0.00107608	0.00387722	0.00725535	0.00970015	0.00685116	0.0125247	0.0334992	0.0537468	0.0505094	0.0416882	0.041287	0.0487546
k__Bacteria;p__Bacteroidetes;c__Bacteroidia;o__Bacteroidales;f__Porphyromonadaceae	0.0146856	0.0156001	0.0192591	3.21641e-05	0.0218142	3.02501e-07	0.0139224	9.76827e-06	0.00634432	0	0.00525792	0	0.0198449	0	0.0210166	4.44983e-06	0.0265388	0	0.00721305	0	0.00870054	0	0.0079642	0
k__Bacteria;p__Firmicutes;c__Erysipelotrichi;o__Erysipelotrichales;f__Erysipelotrichaceae	0.0138728	0.0221818	0.0290331	0	0.0160739	5.42884e-07	0.0353057	0	0.0274064	0	0.0302382	1.40476e-05	0.0208103	0	0.0217072	1.48851e-06	0.012688	0	0.015368	5.73351e-07	0.0236596	5.65962e-07	0.0196074	5.73701e-07
k__Bacteria;p__Firmicutes;c__Clostridia;o__Clostridiales;f__Veillonellaceae	0.013149	0.017147	0.0260694	1.04459e-05	0.015675	8.16358e-07	0.0332011	0.000400625	0.0313546	0	0.00940784	9.4288e-06	0.0144456	4.13774e-05	0.0204802	3.96106e-05	0.0323476	0	0.0347658	0	0.0239747	0	0.0301563	0
k__Bacteria;p__Actinobacteria;c__Coriobacteriia;o__Coriobacteriales;f__Coriobacteriaceae	0.0229842	0.0342786	0.0287723	0	0.00186776	1.53924e-06	0.0487811	0	0.0247837	0	0.0337788	0	0.00307599	0	0.00446587	0	0.00535768	0	0.0335901	1.75751e-06	0.0384068	2.27922e-06	0.0357953	2.01382e-06
k__Bacteria;p__Bacteroidetes;c__Bacteroidia;o__Bacteroidales;f__Rikenellaceae	0.0120784	0.0173682	0.0239133	0	0.0339949	6.78075e-07	0.00995593	0	0.00689191	0	0.0137031	0	0.0156068	0	0.0376449	9.16119e-06	0.0135086	0	0.0194056	0	0.008576	0	0.0148442	0
k__Bacteria;p__Bacteroidetes;c__Bacteroidia;o__Bacteroidales;f__[Barnesiellaceae]	0.00879343	0.0169558	0.0108084	0.0461433	0.00764215	0.0468727	0.00497158	0.0271195	0.00503971	0.0077971	0.00467656	0.0330411	0.00440371	0.0144189	0.00872997	0.0605483	0.00462144	0.0224268	0.00101475	0.052864	0.00150989	0.017771	0.00123282	0.0410955
k__Bacteria;p__Proteobacteria;c__Betaproteobacteria;o__Burkholderiales;f__Alcaligenaceae	0.00697914	0.0131535	0.008799	0	0.00523159	5.95483e-07	0.00241462	0	0.00676778	0	0.00232323	8.3008e-06	0.00182747	1.49091e-05	0.0027018	1.92459e-05	0.00286261	0	0.00361765	0	0.0038205	5.86465e-07	0.00376986	4.02114e-07
k__Bacteria;p__Firmicutes;c__Bacilli;o__Lactobacillales;f__Streptococcaceae	0.00760361	0.0133405	0.0115869	0.00853784	0.00139055	0.00521369	0.0115143	0.00393348	0.0164067	0.00999149	0.0157077	0.00109582	0.00878659	0.00276952	0.00799967	0.00612667	0.0136469	0.0184483	0.0275149	0.000381015	0.0215301	0.000986205	0.024764	0.000731987
k__Bacteria;p__Bacteroidetes;c__Bacteroidia;o__Bacteroidales;f__S24-7	0.00645239	0.0216259	0.00836715	3.85955e-06	0.00464072	9.56211e-07	0.00531481	8.6762e-05	0.0027619	0	0.00310607	8.88256e-06	0.00680006	0	0.00596845	7.73363e-06	0.00959033	0	0.00290268	5.97249e-07	0.000862281	0	0.00184073	4.54873e-07
k__Bacteria;p__Actinobacteria;c__Acidimicrobiia;o__Acidimicrobiales;f__C111	0.00423168	0.020087	2.11603e-06	1.05685e-06	0	0	3.49246e-05	5.73704e-05	0	0	0	0	0.000155966	8.09939e-06	2.04263e-05	4.96821e-06	2.86697e-07	0	0	0	0	0	0	0
k__Archaea;p__Euryarchaeota;c__Methanobacteria;o__Methanobacteriales;f__Methanobacteriaceae	0.00614639	0.022124	0.00250891	0.0197149	0.00288215	0.0141519	0.000847344	0.0013665	0.00051205	0.000897929	0.00440335	0.0105912	0	0	0.0068616	0.0208626	0.0157982	0.0296055	2.16547e-05	5.93048e-05	0.000830718	0.00412584	0.000292097	0.00282096
k__Bacteria;p__Bacteroidetes;c__Bacteroidia;o__Bacteroidales;f__[Odoribacteraceae]	0.00518326	0.0107	0.00270041	0.0437261	0.00193874	0.0150201	0.00204803	0.0187084	0.00314022	0.00430652	0.00270442	0.0064954	0.00153629	0.014013	0.0028477	0.0195181	0.00380799	0.015447	0.000358686	0.0109284	0.000559655	0.00212316	0.000449087	0.008237
k__Bacteria;p__Actinobacteria;c__Actinobacteria;o__Actinomycetales;f__Micrococcaceae	0.00593484	0.0192783	5.14902e-05	1.17207e-05	1.04277e-05	2.14159e-07	0.000472326	4.16844e-05	0.000114206	0	0.000156177	1.61038e-05	6.80662e-05	5.74167e-05	0.000291088	3.27947e-05	0.000737702	2.62911e-05	0.000129714	2.61161e-07	7.80834e-05	0	3.73e-05	1.93297e-07
k__Bacteria;p__Bacteroidetes;c__Bacteroidia;o__Bacteroidales;f__[Paraprevotellaceae]	0.00494334	0.0121029	0.00815872	2.93755e-06	0.00328414	3.8813e-07	0.0085416	7.44022e-05	0.0089982	0	0.00666216	0	0.0317202	0	0.00773679	9.83231e-06	0.00624403	0	2.75863e-05	2.42271e-07	0.000672798	2.62248e-07	0.00025661	2.51636e-07
k__Bacteria;p__Firmicutes;c__Clostridia;o__Clostridiales;f__[Tissierellaceae]	0.00369012	0.00976276	1.9926e-05	0	5.28944e-05	0	0.000117539	0	0	0	0.000168643	0	0.00344731	0	0.000304845	0	0.00119869	0	0.0001949	0	0.000325573	0	5.24e-05	0
k__Bacteria;p__Tenericutes;c__Mollicutes;o__RF39;f__	0.00304351	0.00889507	0.000561984	2.77536e-06	0.00341438	0	0.000396937	0	0.000271852	0	0.0063836	0	0.00108102	0	0.00455643	2.44111e-06	0.00467904	0	0.000219118	0	0.00110323	0	0.000608933	0
k__Bacteria;p__Firmicutes;c__Clostridia;o__Clostridiales;f__Christensenellaceae	0.00241024	0.00637921	0.00165703	0.102263	0.00295408	0.0895696	0.00162388	0.0956702	0.00588005	0.0380802	0.000703665	0.101755	0.00130427	0.0599053	0.00218925	0.12721	0.00791698	0.136061	0.000202746	0.223755	0.000420871	0.173312	0.000162717	0.203379
k__Bacteria;p__Firmicutes;c__Clostridia;o__Clostridiales;f__Peptostreptococcaceae	0.00290536	0.00626611	0.00336908	0.00171252	0.000330011	0.000450225	0.00315671	0.00241054	0.00281485	0.000675443	0.00219471	0.00312072	0.00558835	0.00202683	0.00183113	0.001535	0.00474937	0.00405683	0.00512265	0.000973934	0.00560213	0.00118522	0.00539347	0.0010974
k__Bacteria;p__Firmicutes;c__Bacilli;o__Lactobacillales;f__Lactobacillaceae	0.0023269	0.00684395	0.000473815	0.0555734	3.1997e-05	0.0423659	0.00384773	0.0438917	0.000170255	0.0545756	0.00132091	0.0483502	0.00362272	0.023326	0.00194544	0.0485124	0.0035683	0.0454506	0.00216712	0.0641417	0.00990852	0.0602656	0.00458238	0.0624177
k__Bacteria;p__Proteobacteria;c__Epsilonproteobacteria;o__Campylobacterales;f__Helicobacteraceae	0.00226296	0.00896356	0.000407866	0	1.08551e-07	5.78535e-07	0	0	0	0	0	0	1.84953e-05	0	0.000897672	9.61805e-07	0.00421191	0	8.14462e-08	3.43046e-06	3.11308e-07	2.80537e-07	1.86684e-07	2.58118e-06
k__Bacteria;p__Proteobacteria;c__Deltaproteobacteria;o__Desulfovibrionales;f__Desulfovibrionaceae	0.00221347	0.00348849	0.00477448	0	0.00154695	3.86139e-07	0.0026839	0	0.00295773	0.000100165	0.00104792	0	0.001304	0	0.00228799	0	0.00375294	0	0.00070712	0	0.00157392	0	0.0010039	0
k__Bacteria;p__Actinobacteria;c__Actinobacteria;o__Actinomycetales;f__Actinomycetaceae	0.00275393	0.00621837	2.96245e-05	0	9.45679e-05	0	0.000298907	0	0.000206134	0	0.00045339	0	0.000199658	0	0.000242709	0	0.00109753	0	0.000355627	0	0.000441984	5.61075e-07	4.77e-05	3.82413e-07
k__Bacteria;p__Proteobacteria;c__Gammaproteobacteria;o__Pasteurellales;f__Pasteurellaceae	0.0018054	0.00846807	0.000799861	0	0.00186229	6.1233e-07	0.00267691	1.23081e-05	0.00244374	0	0.00061001	0	0.000319322	0	0.00219323	0	0.00122388	0	0.00478587	5.85358e-07	0.00134551	3.48668e-07	0.00311048	4.91364e-07
k__Bacteria;p__Proteobacteria;c__Alphaproteobacteria;o__RF32;f__	0.0015244	0.00912957	0.00207125	8.61111e-06	0.00100385	1.96122e-05	0.000289032	0	0.00281193	0	0.000235164	8.97721e-06	0.0026436	0	0.0010204	0.000125403	0.000988439	8.12111e-05	0.00013958	2.78515e-05	0.000748688	1.66327e-05	0.000416852	2.3506e-05
k__Bacteria;p__Firmicutes;c__Clostridia;o__Clostridiales;f__[Mogibacteriaceae]	0.00137146	0.00210294	0.000947102	4.4991e-06	0.000502932	3.31501e-06	0.00215449	1.91407e-05	0.0012937	0	0.0019157	2.9403e-05	0.00286668	0	0.000975988	8.34052e-06	0.00162635	0	0.000601556	1.9568e-06	0.0010361	2.89455e-06	0.000570861	2.4337e-06
k__Bacteria;p__Firmicutes;c__Bacilli;o__Bacillales;f__Staphylococcaceae	0.00103997	0.0028092	0.000169283	0.000192023	4.56803e-06	1.88e-05	2.76989e-05	0.00101097	0.000320793	0.000232049	0.000205414	0.000723966	4.99883e-05	0	0.000527984	8.52983e-05	0.00389676	0.000112127	3.41238e-05	0.000348758	1.11317e-05	5.47097e-05	2.35973e-05	0.000262823
k__Bacteria;p__Bacteroidetes;c__Bacteroidia;o__Bacteroidales;f__	0.000892273	0.00626398	0.00443697	0.000373303	0.000275245	1.31726e-05	0.00177803	0.00994024	0.00158299	0	0.00019931	1.30825e-05	0.00628524	0.000158108	0.00263491	0.000116207	0.000448981	0.00054946	3.59043e-05	4.57855e-06	4.76632e-05	4.07202e-06	1.53e-07	4.35397e-06
k__Bacteria;p__Firmicutes;c__Bacilli;o__Lactobacillales;f__Enterococcaceae	0.000773337	0.00242942	0.00175225	2.82413e-05	8.05097e-06	6.90345e-06	0.00498098	8.53127e-05	0.00119686	0	0.00321939	5.75389e-05	0.00292398	3.00383e-05	0.00100484	3.87103e-05	0.00233373	3.05904e-07	0.0022904	4.68498e-05	0.000275012	0.000153648	0.0014174	0.000110165
k__Bacteria;p__Actinobacteria;c__Actinobacteria;o__Actinomycetales;f__Corynebacteriaceae	0.000642456	0.00155999	0.000150549	0	1.22184e-05	0	2.48085e-05	0	8.47276e-05	0	0.000115234	0	0.00119799	0	0.000369897	0	0.0010473	0	3.03434e-05	0	4.89942e-05	0	3.88823e-05	0
k__Bacteria;p__Proteobacteria;c__Gammaproteobacteria;o__Pseudomonadales;f__Moraxellaceae	0.000582011	0.00292073	7.14022e-05	0	4.32757e-06	2.3002e-07	1.27656e-05	0	0.000431613	0	8.71816e-05	0	0.000402915	0	0.000128059	0	0.00102537	0	5.58469e-05	2.21968e-06	4.73357e-06	0	3.24456e-05	1.66688e-06
k__Bacteria;p__Firmicutes;c__Bacilli;o__Turicibacterales;f__Turicibacteraceae	0.000495379	0.00247595	0.00109029	0.0203176	0.000776531	0.0203801	0.00149694	0.0196372	0.000440697	0.0167302	0.00444382	0.0722873	0.00255155	0.0290534	0.00153366	0.0303408	4.05465e-06	0.0257459	0.000494437	0.0334995	0.00372355	0.0715997	0.00209691	0.0553775
k__Bacteria;p__Cyanobacteria;c__4C0d-2;o__YS2;f__	0.000347978	0.00132938	0.000192735	3.47685e-06	0.000725235	0	0.00231996	0	0.00100526	0	0.00180579	0	0.000917081	0	0.000358298	0	0.000604001	0	6.54686e-05	0	0.000107639	0	3.67e-05	0
k__Bacteria;p__Firmicutes;c__Clostridia;o__Clostridiales;f__Peptococcaceae	0.000334738	0.00154521	0.000345704	0.000248616	0.000176322	1.66151e-05	0.000337444	0.000255542	0.000403097	0	0.000243479	7.56161e-05	9.50002e-05	0.000433373	0.000338558	0.000346432	0.000622347	3.08266e-05	0.000357077	2.48975e-06	8.38071e-05	1.53089e-06	0.000231966	2.15651e-06
k__Bacteria;p__Firmicutes;c__Bacilli;o__Bacillales;f__Bacillaceae	0.000329113	0.00328548	4.63108e-05	4.83472e-06	8.8868e-05	1.57231e-06	0.000331664	0.000123364	2.94672e-05	0	0.000454535	1.03339e-05	0.000245405	1.40364e-05	0.000115773	1.95937e-05	0.000189368	7.24767e-05	8.74796e-05	2.09419e-06	5.51333e-05	2.52484e-06	7.26704e-05	2.30714e-06
k__Bacteria;p__Bacteroidetes;c__Flavobacteriia;o__Flavobacteriales;f__Flavobacteriaceae	0.000309834	0.00236801	0.000117713	0	2.63558e-06	1.00679e-06	7.24987e-05	0	0	0	7.22621e-05	0	0.00106391	1.59189e-06	0.000187426	5.96349e-06	8.97766e-05	0	2.08188e-06	3.88263e-07	0	0	1.12873e-06	2.90502e-07
k__Bacteria;p__Proteobacteria;c__Gammaproteobacteria;o__Vibrionales;f__Vibrionaceae	0.000290763	0.000892298	1.54886e-07	0	3.28162e-08	0	0	0	0	0	0	0	0	6.58288e-06	6.4735e-07	2.54617e-06	0	0	2.73331e-07	0	0	0	1.48192e-07	0
k__Bacteria;p__Proteobacteria;c__Zetaproteobacteria;o__Mariprofundales;f__Mariprofundaceae	0.000276854	0.00137906	0	0	0	0	0	0	0	0	0	0	0	1.45901e-05	0	3.17518e-06	0	0	0	0	0	0	0	0
k__Bacteria;p__Proteobacteria;c__Gammaproteobacteria;o__Pseudomonadales;f__Pseudomonadaceae	0.000272686	0.00141018	0.00023713	1.74611e-05	8.27778e-06	1.02309e-06	1.63785e-05	0	1.48168e-05	0	0.000161004	1.12878e-05	0.00119213	2.4953e-05	0.000233449	1.34302e-05	0.000873006	5.4165e-05	6.49295e-05	2.54147e-05	1.8955e-05	1.12215e-06	4.38809e-05	1.8958e-05
k__Bacteria;p__Proteobacteria;c__Gammaproteobacteria;o__Aeromonadales;f__Succinivibrionaceae	0.000270154	0.00307043	0.00426663	0	4.32419e-07	2.6866e-06	0.000407775	0	0	0	1.79568e-05	1.36347e-05	0	0	0.000192775	1.06142e-05	0.000437914	0	1.52207e-06	1.98352e-05	0	4.89447e-07	1.93e-07	1.48307e-05
k__Bacteria;p__Proteobacteria;c__Epsilonproteobacteria;o__Campylobacterales;f__Campylobacteraceae	0.000231035	0.000701968	2.84989e-05	0	6.89547e-06	8.17405e-06	5.29891e-06	0	0	0	2.47244e-06	0	0.000349789	0	6.79957e-05	0	0.000100218	0	4.47218e-06	2.0519e-05	3.11383e-06	6.6126e-07	3.85028e-06	1.52267e-05
k__Bacteria;p__Cyanobacteria;c__Synechococcophycideae;o__Pseudanabaenales;f__Pseudanabaenaceae	0.000227692	0.00215207	3.6553e-05	0.000181161	4.15987e-07	0	4.57633e-05	0	0	0	1.23988e-05	0	3.61105e-06	0	3.13539e-05	0.00014624	5.21996e-05	0.000107069	3.84641e-07	0	8.26629e-08	0	2.46386e-07	0
k__Bacteria;p__Proteobacteria;c__Betaproteobacteria;o__Burkholderiales;f__Comamonadaceae	0.00022652	0.00145937	3.39199e-05	0	1.49892e-05	0	7.80385e-05	0	0.000101029	0	4.14355e-05	0	0.000171511	0	9.12014e-05	2.58889e-06	0.000107114	3.95833e-05	2.57135e-05	0	2.55543e-05	0	2.56406e-05	0
k__Bacteria;p__Firmicutes;c__Bacilli;o__Gemellales;f__Gemellaceae	0.000224083	0.000920395	6.58263e-05	0.00320492	1.50849e-05	4.73883e-05	8.69503e-05	0.0149866	6.56086e-05	0.00231834	0.000122974	0.00807105	3.70722e-05	0.0016811	0.000153366	0.00425856	0.000405814	0.0130914	9.93254e-05	0.00762168	0.000140201	0.000824574	0.000118039	0.00572836
k__Bacteria;p__Actinobacteria;c__Thermoleophilia;o__Gaiellales;f__Gaiellaceae	0.000217367	0.00112846	4.80145e-06	0	0	8.41559e-07	9.63438e-07	0	0	0	7.91313e-06	0	3.71817e-05	0	1.09272e-05	5.81253e-06	1.89459e-05	1.61136e-06	7.56209e-08	0	0	0	4.09993e-08	0
k__Bacteria;p__Firmicutes;c__Bacilli;o__Lactobacillales;f__Carnobacteriaceae	0.000216411	0.000532219	3.48492e-05	0.00299866	1.95111e-05	0.00197499	3.7815e-05	0.00677443	1.57708e-05	0.000473697	0.000100223	0.00983293	4.96654e-05	0.00507983	0.000131526	0.0104056	0.000314528	1.4098e-05	0.000169878	0.00199169	0.000162147	0.00626654	0.000166338	0.00476631
k__Bacteria;p__[Thermi];c__Deinococci;o__Deinococcales;f__Deinococcaceae	0.000213152	0.000952065	1.96705e-05	0	0	0	2.4086e-07	0	0	0	2.74159e-05	0	0	0	8.23287e-05	2.66328e-07	0.000735689	0	7.06175e-08	2.61161e-07	0	0	3.82866e-08	1.93297e-07
k__Bacteria;p__Firmicutes;c__Clostridia;o__Clostridiales;f__Dehalobacteriaceae	0.000206069	0.000641223	0.000167431	0.00508556	9.83113e-05	0.000516428	0.000172455	0.00541745	0.000151222	0.00254127	7.17168e-05	0.0019432	3.21868e-05	0.00977342	0.000130293	0.00607207	0.000247568	0.0112215	1.53244e-05	0.0137948	1.13706e-05	0.0110496	1.35143e-05	0.0126146
k__Bacteria;p__Bacteroidetes;c__Sphingobacteriia;o__Sphingobacteriales;f__Sphingobacteriaceae	0.000204476	0.00185475	1.57983e-05	0	0.000336811	3.34576e-07	8.91181e-06	0	0	0	0.000408492	0	5.18228e-06	0	0.000187048	0	8.25306e-05	0	0.000141197	2.42271e-07	6.60941e-05	0	0.000106813	1.79315e-07
k__Bacteria;p__Fusobacteria;c__Fusobacteriia;o__Fusobacteriales;f__Fusobacteriaceae	0.000172686	0.00081628	0.000190813	0	3.46159e-05	0	2.04008e-05	0	4.04796e-05	0	0.000518851	0	3.0489e-05	0	0.00202326	6.9775e-06	0.0115204	0	0.00339648	0	0.00134462	0	0.00252621	0
k__Bacteria;p__Proteobacteria;c__Betaproteobacteria;o__Burkholderiales;f__Oxalobacteraceae	0.000183084	0.000753869	0.000163559	0	5.6994e-05	0	8.88772e-05	0	0.000103651	0	2.19524e-05	0	0.000135366	0	0.000125399	0	0.000114307	0	2.76842e-05	0	2.41902e-05	0	2.60845e-05	0
k__Bacteria;p__Proteobacteria;c__Deltaproteobacteria;o__Myxococcales;f__OM27	0.000180562	0.000567049	0	6.31086e-06	0	7.8993e-07	0	0	0	0	0	0	0	0	2.52953e-07	2.63953e-05	0	4.00851e-05	2.25923e-07	6.38284e-06	0	2.80537e-07	1.22488e-07	4.76949e-06
k__Bacteria;p__Proteobacteria;c__Betaproteobacteria;o__Neisseriales;f__Neisseriaceae	0.000157	0.000526163	3.12869e-05	2.33417e-06	1.15691e-06	1.57453e-06	7.22579e-06	0	0	0	5.86921e-05	1.25272e-05	3.34397e-05	1.4829e-05	6.83418e-05	1.28098e-05	0.000668558	0	5.41631e-06	0	3.82326e-05	1.68572e-06	2.04406e-05	1.16194e-06
k__Bacteria;p__Proteobacteria;c__Deltaproteobacteria;o__Bdellovibrionales;f__Bdellovibrionaceae	0.000147023	0.000549426	0	0	0	5.22598e-07	0	0	0	0	0	1.05742e-05	0	0	1.41873e-07	2.3646e-06	0	0	0	5.79503e-07	0	0	0	4.30905e-07
k__Bacteria;p__Firmicutes;c__Bacilli;o__Bacillales;f__	0.000122965	0.000542236	1.84314e-05	8.35242e-05	1.14475e-06	4.92171e-05	1.92688e-06	0.000224653	0	0.000111262	7.65731e-06	0.000429384	0	6.28154e-05	7.83132e-05	8.56996e-05	0.00127187	0.0445313	4.83456e-07	0.000111959	2.95868e-07	0.000173277	3.97572e-07	0.000143406
k__Bacteria;p__Tenericutes;c__RF3;o__ML615J-28;f__	0.000140468	0.000861272	0.000107026	1.74934e-05	6.60802e-05	1.9131e-06	2.43268e-05	8.6261e-05	0.000350092	0	0.000388498	2.54774e-05	7.54922e-05	7.31468e-05	0.000161062	1.87768e-05	0.000281604	0	1.42877e-05	1.03395e-05	1.24925e-05	6.99158e-07	1.34658e-05	7.79557e-06
k__Bacteria;p__Proteobacteria;c__Alphaproteobacteria;o__Rhizobiales;f__Rhizobiaceae	3.32528e-05	0.00147025	2.46268e-05	0	5.5178e-08	1.79509e-06	9.63438e-07	0	0	0	4.82202e-06	0	0	0	1.64345e-05	7.30405e-06	0	1.9476e-05	1.22034e-06	2.61161e-07	1.52771e-06	3.30598e-07	1.36106e-06	2.95081e-07
k__Bacteria;p__Lentisphaerae;c__[Lentisphaeria];o__Victivallales;f__Victivallaceae	9.97376e-06	0.000408381	4.01153e-05	0	5.89655e-05	0	1.10795e-05	0	0.000127326	0	0.000201356	0	8.60445e-06	0	3.14235e-05	3.06837e-06	9.44943e-05	0	0	0	1.32499e-06	0	6.06621e-07	0
k__Bacteria;p__Firmicutes;c__Clostridia;o__Clostridiales;f__[Acidaminobacteraceae]	0.000119803	0.000391692	5.18866e-05	0.00016628	6.39448e-06	6.92315e-05	2.5772e-05	9.21594e-05	0	3.53871e-05	8.03647e-05	9.91653e-05	0.000734779	0.000197678	9.71811e-05	0.000388787	0	0.00240543	1.7004e-06	0.000148769	7.66011e-07	0.000313291	1.27261e-06	0.000244661
k__Bacteria;p__Actinobacteria;c__Actinobacteria;o__Actinomycetales;f__Propionibacteriaceae	1.97755e-05	0.000344105	1.99802e-05	1.57771e-05	0	2.648e-07	3.37203e-06	0	0	0	0	0	0.000225728	0	4.82192e-05	0	0	0	8.68023e-06	2.34479e-07	1.45344e-05	0	1.13604e-05	1.73548e-07
k__Bacteria;p__Firmicutes;c__Clostridia;o__Clostridiales;f__Eubacteriaceae	0.000114238	0.000550198	7.04729e-05	0	4.22065e-05	0	5.25074e-05	3.60195e-05	9.45761e-06	0	7.75369e-05	0	6.17062e-05	0	9.41367e-05	0	0.000562632	0	8.44531e-05	3.13859e-07	0.000192968	0	0.000134135	2.33514e-07
k__Bacteria;p__Firmicutes;c__Bacilli;o__Bacillales;f__Listeriaceae	8.97632e-05	0.00048989	2.58659e-05	0	1.61305e-06	0	5.53977e-06	0	0	0	0	0	0	0	5.56607e-05	2.66033e-06	0.000565445	0	3.56199e-06	0	0	0	1.9312e-06	0
k__Bacteria;p__Proteobacteria;c__Deltaproteobacteria;o__Myxococcales;f__	2.72026e-05	0.00027279	1.54886e-07	0	5.81195e-08	0	0	9.8226e-05	0	0	0	0	0	0	4.77244e-06	0	0	0	0	0	0	0	0	0
k__Bacteria;p__Bacteroidetes;c__Flavobacteriia;o__Flavobacteriales;f__Blattabacteriaceae	0	0.000379942	0	0	1.44921e-06	5.46195e-07	2.4086e-07	7.59084e-06	0	0	0	9.50043e-06	0	0	8.02153e-07	2.28576e-05	0	6.44149e-05	5.53781e-07	0	0	0	3.00243e-07	0
k__Bacteria;p__Firmicutes;c__Bacilli;o__Lactobacillales;f__	9.48211e-05	0.00082258	9.68034e-05	0.00247432	3.59901e-06	9.90454e-06	9.20084e-05	0.00298035	7.42556e-05	0.000205245	0.000306554	0.000547342	0	0.000149489	1.65926e-05	0.00241967	0	0.00094162	0.000100768	0.00343638	0	0.000358642	5.46335e-05	0.00255011
k__Bacteria;p__Cyanobacteria;c__Chloroplast;o__Streptophyta;f__	9.47286e-05	0.000294531	7.60488e-05	0	0.000207556	0	6.76816e-05	0	0.000449825	0	4.40161e-05	0	9.39861e-06	0	0.000100118	0	0.000141469	0	9.63824e-05	0	0.000158495	0	0.000124819	0
k__Bacteria;p__Acidobacteria;c__Acidobacteriia;o__Acidobacteriales;f__Acidobacteriaceae	0	0.000851883	5.57588e-06	0	0	0	0	0	0	0	0	0	0	0	7.75259e-06	9.88322e-06	0	2.82016e-05	0	0	0	0	0	0
k__Bacteria;p__Synergistetes;c__Synergistia;o__Synergistales;f__Synergistaceae	7.65463e-05	0.000760964	0.000287468	7.86066e-06	1.27044e-05	0	0.000418373	0	6.19915e-05	0	0	0	4.33215e-05	1.30191e-05	0.000184833	8.82128e-06	0.000648718	0	5.36899e-06	0	0	0	2.9109e-06	0
k__Bacteria;p__Acidobacteria;c__BPC102;o__B110;f__	7.386e-05	0.000328407	0	3.56529e-06	0	3.69674e-07	0	1.7498e-05	0	0	0	0	0	2.01792e-05	0	3.65812e-05	0	0	0	9.80286e-07	0	0	0	7.37947e-07
k__Bacteria;p__Gemmatimonadetes;c__Gemm-1;o__;f__	0	0.000398934	1.39397e-06	0	0	0	2.4086e-07	0	0	0	0	0	0	0	5.80143e-07	1.87262e-06	0	0	0	0	0	0	0	0
k__Bacteria;p__Proteobacteria;c__Gammaproteobacteria;o__Alteromonadales;f__HTCC2188	0	0.000254216	6.19542e-07	0	6.96296e-07	2.86933e-07	0	0	0	0	0	0	0	0	1.20984e-06	2.2297e-06	0	0	2.28651e-06	5.55392e-07	0	0	1.23967e-06	4.12765e-07
k__Bacteria;p__Proteobacteria;c__Alphaproteobacteria;o__Rhodobacterales;f__Rhodobacteraceae	6.33655e-05	0.00025532	0	5.08168e-06	1.60765e-07	0	3.13118e-06	0	0	0	0	0	8.24484e-05	1.56143e-05	0.00110092	1.13865e-05	0.00513359	0	1.09654e-06	0	0	0	5.94512e-07	0
k__Bacteria;p__Tenericutes;c__Mollicutes;o__Anaeroplasmatales;f__Anaeroplasmataceae	5.91639e-05	0.000364702	0.000126232	2.3812e-05	2.18371e-06	0	4.84128e-05	7.34578e-06	0.00151228	0	2.1112e-05	0	0.000591926	0	2.54474e-05	0.000136869	5.91128e-05	0.000163006	8.98607e-07	2.10683e-06	0	8.04642e-06	4.87196e-07	5.73268e-06
k__Bacteria;p__Firmicutes;c__Bacilli;o__Bacillales;f__Planococcaceae	5.71832e-05	0.000144522	3.52672e-07	0.000228723	2.67785e-05	1.79469e-05	0.000104774	0.00013867	7.28915e-05	0.000144921	0.000196661	0.000164665	1.83015e-05	7.21631e-05	2.80373e-05	0.00063664	0.00368016	0.000952916	8.56543e-05	0.000146726	0	0.000259326	4.64391e-05	0.000207065
k__Bacteria;p__Proteobacteria;c__Gammaproteobacteria;o__Aeromonadales;f__Aeromonadaceae	5.59512e-05	0.000260398	1.30104e-05	1.01605e-05	1.54963e-06	2.20751e-06	9.63438e-07	0	0	0	0	3.13063e-05	2.56086e-05	4.50976e-05	0.000157755	9.46687e-06	0.000193759	0	2.25733e-05	8.0791e-06	0	2.80537e-07	1.22385e-05	6.0556e-06
k__Bacteria;p__Firmicutes;c__Bacilli;o__Lactobacillales;f__Leuconostocaceae	5.52355e-05	0.000257804	0.000898955	2.28792e-06	3.7956e-06	1.28908e-05	0.000298425	3.6723e-05	6.582e-05	0	0.000233878	2.36686e-05	8.22089e-05	1.0532e-05	0.000192836	1.98868e-05	0.000142918	1.22803e-06	0.000570465	1.14701e-06	0.000159693	2.74761e-06	0.000382401	2.04695e-06
k__Bacteria;p__Bacteroidetes;c__Cytophagia;o__Cytophagales;f__Cytophagaceae	5.49779e-05	0.00025359	7.27962e-06	0	3.18715e-06	2.2746e-07	1.2043e-06	0	0	0	0	0	0	0	2.62733e-05	6.98021e-06	0	0	1.30366e-06	0	0	3.30598e-07	7.06802e-07	2.25326e-07
k__Bacteria;p__Proteobacteria;c__Alphaproteobacteria;o__Sphingomonadales;f__Sphingomonadaceae	5.09266e-05	0.000248095	1.41069e-06	0.0198085	7.07191e-07	0.00815888	7.22579e-06	0.00518435	0	0.00581092	0.00164466	0.00550458	1.38784e-06	0.00484183	0.00302636	0.00677683	0.0133837	0.00658547	8.53739e-07	0.0105902	0	0.010233	4.6287e-07	0.0104287
k__Bacteria;p__Proteobacteria;c__Gammaproteobacteria;o__Xanthomonadales;f__Xanthomonadaceae	4.99931e-05	0.000264278	3.45395e-05	4.96408e-06	2.13215e-07	0	3.9501e-05	0	0	0	0.000302499	0	0	2.53238e-05	1.70385e-05	2.35054e-05	0	0	3.12398e-06	0	0	0	1.69373e-06	0
k__Bacteria;p__Fusobacteria;c__Fusobacteriia;o__Fusobacteriales;f__Leptotrichiaceae	4.12255e-05	0.000248936	1.47141e-05	0	4.15665e-07	0	4.57633e-06	0	0	0	0	0	0	0	1.99823e-05	3.26091e-06	0	0	8.00844e-07	0	0	0	4.34192e-07	0
k__Bacteria;p__Firmicutes;c__Bacilli;o__Bacillales;f__Paenibacillaceae	3.77778e-05	0.000229679	6.50519e-06	1.70175e-05	2.87699e-05	7.26366e-07	1.87871e-05	7.76108e-05	0	0	0.00017581	1.73148e-05	0	6.02373e-05	2.50313e-05	4.37463e-05	0	0.000137697	2.86003e-05	8.06824e-07	0	4.73272e-07	1.55062e-05	6.757e-07
k__Bacteria;p__Cyanobacteria;c__Chloroplast;o__Stramenopiles;f__	3.77506e-05	0.000518663	1.54886e-07	2.33417e-06	0	0	1.25247e-05	0	0	0	0	0	0	1.19775e-05	7.28818e-06	6.64958e-06	0	0	0	0	0	0	0	0
k__Bacteria;p__Actinobacteria;c__Actinobacteria;o__Actinomycetales;f__Microbacteriaceae	3.36191e-05	0.000113668	4.02702e-06	1.29663e-05	8.15289e-05	5.13365e-07	1.46924e-05	1.76186e-05	1.16652e-05	0	0.000259829	0.000211799	0	0.000130623	2.08584e-05	7.83269e-05	0	2.82761e-05	7.40449e-05	3.39209e-07	0	0	4.01448e-05	2.52406e-07
k__Bacteria;p__Proteobacteria;c__Betaproteobacteria;o__Burkholderiales;f__	1.33996e-05	0.000101897	5.26611e-06	2.24437e-05	5.38535e-06	2.12173e-05	0	0	0	0	0	0	2.04869e-05	0	5.23597e-05	2.18294e-06	0.00027696	0	2.00669e-05	1.33452e-05	0	7.11234e-07	1.08797e-05	9.94194e-06
k__Bacteria;p__Bacteroidetes;c__[Saprospirae];o__[Saprospirales];f__Chitinophagaceae	3.1004e-05	0.000134176	4.64657e-06	3.15945e-06	1.50214e-06	9.01309e-06	0.000119466	0	0	0	1.80339e-05	1.22991e-05	0	2.48638e-05	2.33871e-05	1.60041e-05	0	0	2.22356e-06	3.67825e-06	0	2.33537e-06	1.20555e-06	3.18865e-06
k__Bacteria;p__Bacteroidetes;c__Flavobacteriia;o__Flavobacteriales;f__[Weeksellaceae]	2.79251e-05	0.000207026	3.56237e-06	0.000188273	1.33006e-07	0.000269669	1.68602e-06	5.11214e-05	0	0	0	0.00114903	0	1.80762e-05	2.16735e-05	0.000456488	0	0.000386447	4.12223e-06	0.000239945	0	0.000184021	2.23495e-06	0.000219359
k__Bacteria;p__Chloroflexi;c__Anaerolineae;o__SBR1031;f__A4b	2.74006e-05	0.000105548	6.81496e-06	0	0	0	9.10449e-05	0	0	0	0	8.07184e-06	0	1.59189e-06	9.74899e-06	1.64456e-06	0	0	0	2.47574e-07	0	0	0	1.8324e-07
k__Bacteria;p__Acidobacteria;c__Acidobacteria-6;o__iii1-15;f__	2.65686e-05	0.000167323	6.35031e-06	0	0	2.26794e-07	0	0	0	0	0	0	0	0	8.70895e-06	2.4099e-07	0	0	0	0	0	0	0	0
k__Bacteria;p__Planctomycetes;c__Planctomycetia;o__Pirellulales;f__Pirellulaceae	2.63486e-05	0.000135469	6.19542e-07	2.77291e-05	0	0	0	0	0	0	0	0	0	0	1.39903e-05	2.9177e-06	0	1.07381e-05	0	0	0	0	0	0
k__Bacteria;p__TM7;c__TM7-3;o__;f__	2.54075e-05	0.000103389	0.000161855	0	1.86635e-07	9.61785e-07	0.000531336	0	4.16584e-05	0	1.327e-06	0	0	0	2.96015e-06	1.90703e-06	0	0	3.7179e-05	7.02656e-07	0	4.63977e-07	2.01573e-05	6.14535e-07
k__Bacteria;p__Proteobacteria;c__Betaproteobacteria;o__;f__	2.52485e-05	0.000156568	4.33679e-06	1.08611e-05	1.16401e-06	2.23791e-06	0	8.57825e-07	0	0	0	1.34501e-05	0	5.92473e-05	1.37326e-05	4.07787e-05	0	1.36183e-05	7.54156e-07	1.99185e-06	0	4.60706e-06	4.0888e-07	3.45339e-06
k__Bacteria;p__Proteobacteria;c__Alphaproteobacteria;o__Rickettsiales;f__mitochondria	2.48147e-05	0.000158505	6.50519e-06	0.0001815	2.5899e-05	1.36016e-06	3.85375e-06	2.76185e-05	0	0	0	0.0049927	0	6.50955e-06	7.32206e-06	0.0181126	0	0.0369798	2.5991e-05	2.09031e-06	0	1.80787e-06	1.40915e-05	1.972e-06
k__Bacteria;p__Actinobacteria;c__Acidimicrobiia;o__Acidimicrobiales;f__	2.30043e-05	0.000105423	2.7105e-05	5.10233e-05	1.52264e-06	0	4.33547e-06	0.000463541	0	0	0	0	0	0.000129821	6.69117e-05	8.87481e-05	0	3.03497e-06	1.06258e-06	0	0	0	5.76097e-07	0
k__Bacteria;p__Firmicutes;c__Bacilli;o__Lactobacillales;f__Aerococcaceae	1.99751e-05	0.000119483	6.04053e-06	0.0209288	1.92652e-07	0.00188685	9.39353e-06	0.0321352	0	0.0312127	0	0.0182659	0	0.0123901	1.07041e-05	0.0243475	0	0.0203055	7.15755e-07	0.0509111	0	0.0363815	3.8806e-07	0.0449461
k__Bacteria;p__Proteobacteria;c__Alphaproteobacteria;o__Rhizobiales;f__Bradyrhizobiaceae	1.75057e-05	0.000118391	6.19542e-07	1.27822e-05	1.27633e-05	0	0	3.57457e-06	0	0	0	0	0	6.80678e-06	1.18761e-05	0.000147424	0	5.45629e-05	1.12971e-05	8.72922e-07	0	0	6.12495e-06	6.51987e-07
k__Bacteria;p__Firmicutes;c__Clostridia;o__SHA-98;f__	1.50462e-05	6.4925e-05	7.00082e-05	0	0.000199133	0	8.67095e-05	0	0	0	0	0	0	3.8019e-05	7.32422e-05	1.99735e-06	0	0	1.18828e-05	0	2.26417e-05	0	1.68086e-05	0
k__Bacteria;p__Actinobacteria;c__Actinobacteria;o__Actinomycetales;f__	1.4387e-05	5.73847e-05	4.64657e-06	0	1.97401e-06	0	9.63438e-07	0	0	0	0	0	0	0	1.27953e-05	0	0	0	2.64983e-06	0	0	0	1.43665e-06	0
k__Bacteria;p__Firmicutes;c__Clostridia;o__Clostridiales;f__EtOH8	1.38612e-05	6.2511e-05	1.13066e-05	0.0911299	2.69699e-05	0.0775319	1.68602e-05	0.0988246	0	0.0617273	0	0.0762003	0	0.0831719	1.80667e-05	0.117532	0	0.099277	6.14903e-06	0.115697	0	0.0982117	3.33381e-06	0.109046
k__Bacteria;p__Proteobacteria;c__Alphaproteobacteria;o__;f__	1.38155e-05	0.000136834	2.13742e-05	0	3.65646e-07	0	7.22579e-07	0	0	0	0	1.09392e-05	0	0	1.81678e-05	0	0	0	3.93716e-08	0	0	0	2.1346e-08	0
k__Bacteria;p__Proteobacteria;c__Alphaproteobacteria;o__Rhizobiales;f__Hyphomicrobiaceae	1.37634e-05	0.000100217	4.80145e-06	0	0	0	0	0	0	0	0	0	0	0	1.38528e-05	0	0	0	4.10787e-08	0	0	0	2.22716e-08	0
k__Bacteria;p__Proteobacteria;c__Alphaproteobacteria;o__Rhizobiales;f__Methylobacteriaceae	1.35154e-05	6.7461e-05	1.37848e-05	0	1.50159e-06	0	2.4086e-07	0	0	0	0	0	0	0	1.26744e-05	3.75307e-05	0	0	2.28425e-06	0	0	0	1.23845e-06	0
k__Bacteria;p__Proteobacteria;c__Gammaproteobacteria;o__Alteromonadales;f__Alteromonadaceae	1.29464e-05	8.49767e-05	7.27962e-06	0	6.3424e-07	5.09954e-07	4.81719e-07	0	0	0	0	9.34567e-06	0	1.02486e-05	2.83699e-05	9.39583e-06	0	8.86661e-06	7.20397e-06	2.9281e-07	0	0	3.90577e-06	2.16721e-07
k__Archaea;p__Euryarchaeota;c__Thermoplasmata;o__E2;f__[Methanomassiliicoccaceae]	1.19954e-05	0.000143637	0	0	0	0	0	0	0	0	0	0	0	0	2.23947e-06	3.59383e-05	0	0.000307047	0	0	0	0	0	0
k__Bacteria;p__Proteobacteria;c__Alphaproteobacteria;o__Rhodospirillales;f__Rhodospirillaceae	1.05129e-05	6.58577e-05	3.56237e-06	5.81155e-06	2.71769e-06	0	2.89032e-06	0	0	0	0	1.35885e-05	0	0	1.6005e-05	1.29892e-05	0	0	6.98702e-07	0	0	0	3.78814e-07	0
k__Bacteria;p__Proteobacteria;c__Gammaproteobacteria;o__Xanthomonadales;f__Sinobacteraceae	0	6.01446e-05	5.57588e-06	4.63273e-06	6.53811e-08	0	2.4086e-07	0	0	0	0	0	0	3.18379e-06	1.22027e-05	9.26161e-06	0	0	0	0	0	0	0	0
k__Bacteria;p__Synergistetes;c__Synergistia;o__Synergistales;f__Dethiosulfovibrionaceae	8.53299e-06	7.47318e-05	0.000250045	0	3.89194e-07	0	2.02322e-05	0	0	0	0	0	0.00410563	0	0.000487663	0	1.36185e-05	0	7.19501e-08	0	0	0	3.90091e-08	0
k__Bacteria;p__Proteobacteria;c__Betaproteobacteria;o__Rhodocyclales;f__Rhodocyclaceae	6.3884e-06	2.97586e-05	1.3475e-05	5.72853e-06	3.01788e-06	1.10436e-06	1.44516e-06	1.3371e-05	0	0	0	7.17364e-06	0	0	1.66712e-05	1.72828e-05	0	1.51605e-05	4.45121e-06	3.51171e-07	0	0	2.41331e-06	2.61313e-07
k__Bacteria;p__Gemmatimonadetes;c__Gemm-3;o__;f__	6.19363e-06	5.56721e-05	2.10644e-05	3.88551e-05	0	0	6.02149e-06	1.46948e-05	0	0	0	0	0	0	4.76705e-05	0	0	0	0	0	0	0	0	0
k__Bacteria;p__Bacteroidetes;c__Flavobacteriia;o__Flavobacteriales;f__Cryomorphaceae	5.93758e-06	3.01455e-05	1.11518e-05	1.24507e-05	1.0508e-06	4.91641e-07	1.30064e-05	3.19838e-05	0	0	0	0	0	2.74829e-05	1.87662e-05	1.54608e-05	0	0	5.80572e-07	0	0	0	3.14768e-07	0
k__Bacteria;p__Proteobacteria;c__Gammaproteobacteria;o__Alteromonadales;f__OM60	3.94073e-06	2.39483e-05	8.59615e-05	0	8.47262e-07	3.0746e-06	1.68602e-06	0	0	0	0	0	0.000838756	0	9.73593e-05	1.17651e-05	0	0	5.43641e-06	7.58032e-06	0	5.88085e-07	2.94745e-06	5.73178e-06
k__Bacteria;p__Chloroflexi;c__Anaerolineae;o__Caldilineales;f__Caldilineaceae	2.68711e-06	2.76332e-05	0.000276161	2.33417e-06	1.56132e-06	0	0.000419577	1.98337e-05	0	0	2.43644e-05	0	0.00425609	0	0.000511537	3.38476e-06	1.08178e-06	0	5.12052e-07	0	0	0	0	0
k__Bacteria;p__FBP;c__;o__;f__	2.5967e-06	2.61599e-05	2.46268e-05	0	8.17308e-07	0	4.6245e-05	0	0	0	2.1553e-05	0	0	0	5.68836e-05	1.5705e-06	0	0	7.20106e-07	0	0	0	3.90419e-07	0
k__Bacteria;p__Firmicutes;c__Clostridia;o__Clostridiales;f__Syntrophomonadaceae	2.24676e-06	1.56923e-05	2.94282e-06	3.95017e-05	0	2.90879e-06	6.59955e-05	4.65045e-05	0	0	0	2.2307e-05	0	0.000147061	0	0.000180839	0	0	0	1.11104e-06	0	7.97549e-07	0	9.87025e-07
k__Bacteria;p__Firmicutes;c__Clostridia;o__Halanaerobiales;f__Halanaerobiaceae	8.5691e-07	1.19661e-05	0.000402047	0	0	7.81097e-07	0.00100149	0	0	0	0	0	0.0123939	0	0.00107924	2.21156e-06	0	0	0	4.77739e-07	0	2.80537e-07	0	3.99925e-07
k__Bacteria;p__Tenericutes;c__Mollicutes;o__Mycoplasmatales;f__Mycoplasmataceae	0	1.09202e-05	1.54886e-07	1.13022e-05	0	0	0	8.79604e-06	0	6.00008e-05	0.000490288	0	0	0	0	3.26192e-06	0	2.91317e-07	0	1.96405e-06	0	1.05121e-05	0	7.315e-06
k__Bacteria;p__Spirochaetes;c__Spirochaetes;o__Spirochaetales;f__Spirochaetaceae	6.55789e-07	9.1576e-06	0	0.00129499	1.54653e-07	3.59287e-05	0	0.00190955	0.000437246	0.000151657	0	1.19923e-05	0	0.000132106	2.19454e-08	0.00186308	0.000261266	0.00270218	0	3.56139e-05	0	0	0	2.63593e-05
k__Bacteria;p__Bacteroidetes;c__Bacteroidia;o__Bacteroidales;f__RF16	4.41429e-07	6.16743e-06	1.40946e-05	0	7.84057e-06	7.64489e-07	0.000492317	7.0203e-05	0	0	3.0643e-06	1.66016e-05	0	0	1.03952e-05	5.72365e-06	0	0	1.23487e-06	2.28539e-07	0	0	6.6951e-07	1.69151e-07
k__Bacteria;p__Firmicutes;c__Clostridia;o__MBA08;f__	4.02687e-07	5.62321e-06	5.42099e-06	0	2.58593e-06	1.3426e-06	1.68602e-06	0	0	0	0	2.2953e-05	0	0	2.78588e-05	1.42672e-06	0	0	3.66445e-07	9.25911e-07	0	1.62875e-06	1.98675e-07	1.29595e-06
k__Bacteria;p__Proteobacteria;c__Gammaproteobacteria;o__Oceanospirillales;f__Alcanivoracaceae	2.1932e-07	3.06264e-06	0.00010176	0	0	0	2.4086e-07	2.731e-05	0	0	0	0	0.000564886	0	6.11506e-05	3.95168e-06	0	0	0	0	0	0	0	0
k__Bacteria;p__Actinobacteria;c__Nitriliruptoria;o__Nitriliruptorales;f__Nitriliruptoraceae	0	0	2.04449e-05	2.74642e-06	5.86647e-06	2.2199e-07	3.13118e-05	0	0	0	3.17833e-05	0	0	0	5.59249e-05	4.63515e-06	0	0	1.0037e-06	0	0	0	5.44172e-07	0
k__Bacteria;p__Chloroflexi;c__Anaerolineae;o__Anaerolineales;f__Anaerolinaceae	0	0	3.6553e-05	1.45582e-05	2.9417e-08	0	8.18923e-06	3.46268e-05	0	0	0	0	0	4.1614e-05	6.86065e-05	2.07395e-05	0	0	3.85201e-08	0	0	0	2.08844e-08	0
k__Bacteria;p__Chloroflexi;c__Anaerolineae;o__OPB11;f__	6.84011e-07	0	6.19542e-07	1.48035e-05	0	3.38767e-07	0.00019895	2.73238e-05	0	0	2.92761e-06	1.31556e-05	0	0	0	8.17687e-06	0	0	0	5.94285e-07	0	2.95095e-07	0	4.89683e-07
k__Bacteria;p__Chloroflexi;c__Anaerolineae;o__SJA-15;f__	0	0	1.54886e-07	0	0	0	2.4086e-05	0	0	0	0	0	0	0	0	2.18144e-06	0	0	0	0	0	0	0	0
k__Bacteria;p__Firmicutes;c__Clostridia;o__Natranaerobiales;f__Anaerobrancaceae	0	0	1.23908e-06	2.28792e-06	0	1.53563e-06	4.04644e-05	0.000310393	0	0	1.55008e-06	1.44169e-05	0	2.46183e-05	0	9.97164e-06	0	0	0	6.17592e-07	0	0	0	4.66735e-07
k__Bacteria;p__Firmicutes;c__Clostridia;o__Thermoanaerobacterales;f__	0	0	1.54886e-07	0	0	1.12976e-06	2.02322e-05	0	0	0	3.39154e-06	1.67445e-05	0	0	0	5.78803e-06	0	0	0	1.04464e-06	0	7.57445e-06	0	5.20002e-06
k__Bacteria;p__OP11;c__OP11-4;o__;f__	0	0	0.000196859	0	9.71796e-08	3.00866e-07	9.68256e-05	0	0	0	3.27574e-06	0	0.00191596	0	0.000283083	0	0	0	3.85201e-08	2.61161e-07	0	0	2.08844e-08	1.93297e-07
k__Bacteria;p__TM7;c__;o__;f__	0	0	0	0.00408232	5.54006e-05	0.0121704	2.4086e-07	0.00611229	0	0.000506973	0	0.0122343	0	0.00281255	2.53122e-05	0.0173802	0	0.0160604	8.00663e-05	0.00131926	0	0.00527164	4.34094e-05	0.00372302

## Sheet: Table S6_2
Table S6. Average OTU representation at the taxonomic family level and comparison between groups.
Table S6_2. Mann-Whitney U test p values for group comparisons.
	HC vs RS			HC vs FC			RS vs FC			HC vs MD			HC vs PD			HC vs WD			RS vs MD			RS vs PD			RS vs WD			MD vs PD			MD vs WD			PD vs WD			HC vs CP			HC vs CA			HC vs CRC			RS vs CP			RS vs CA
OTU	P	FDR_P	Bonferroni_P	P	FDR_P	Bonferroni_P	P	FDR_P	Bonferroni_P	P	FDR_P	Bonferroni_P	P	FDR_P	Bonferroni_P	P	FDR_P	Bonferroni_P	P	FDR_P	Bonferroni_P	P	FDR_P	Bonferroni_P	P	FDR_P	Bonferroni_P	P	FDR_P	Bonferroni_P	P	FDR_P	Bonferroni_P	P	FDR_P	Bonferroni_P	P	FDR_P	Bonferroni_P	P	FDR_P	Bonferroni_P	P	FDR_P	Bonferroni_P	P	FDR_P	Bonferroni_P	P
k__Bacteria;p__Bacteroidetes;c__Bacteroidia;o__Bacteroidales;f__Bacteroidaceae	0.00426149	0.0067359	0.208813	2.77656e-07	1.30321e-06	3.58177e-05	0.00426149	0.0067359	0.208813	0.668351	0.732004	1	0.99825	0.99825	1	0.00089552	0.00353233	0.0635819	0.0142845	0.0202363	0.728509	0.112313	0.234393	1	4.00583e-07	1.63572e-06	1.96286e-05	0.447335	0.499086	1	0.00510605	0.00733995	0.352317	0.0263301	0.0485706	1	0.0042226	0.0130197	0.312472	0.141342	0.212013	1	0.243705	0.306732	1	0.000708641	0.00224403	0.0269284	0.634402
k__Bacteria;p__Firmicutes;c__Clostridia;o__Clostridiales;f__Ruminococcaceae	0.149811	0.209736	1	0.378343	0.48323	1	0.149811	0.209736	1	0.000694472	0.00116875	0.0479186	0.00171796	0.0176705	0.123693	0.0374959	0.0605048	1	2.08813e-06	4.63021e-06	0.000106495	0.000221572	0.00265887	0.0106355	0.515579	0.549204	1	0.129626	0.188546	1	1.30728e-05	3.6081e-05	0.000902026	0.000113322	0.000461382	0.00645935	0.372272	0.459135	1	0.131751	0.208195	1	0.601133	0.673997	1	0.0988747	0.139157	1	0.00157893
k__Bacteria;p__Firmicutes;c__Clostridia;o__Clostridiales;f__Lachnospiraceae	1.55723e-19	3.81521e-18	7.63043e-18	0.280761	0.373383	1	1.55723e-19	3.81521e-18	7.63043e-18	7.19236e-09	2.48136e-08	4.96273e-07	0.00886191	0.0398786	0.638057	0.116477	0.154305	1	0.000111771	0.000211123	0.00570031	0.0220441	0.0736144	1	2.47775e-11	1.73442e-10	1.2141e-09	0.0280524	0.0460347	1	0.00139406	0.00240475	0.0961901	7.53068e-05	0.000330191	0.00429249	0.00450903	0.0133467	0.333668	1.0488e-05	3.56041e-05	0.00135295	0.240294	0.306732	1	0.724179	0.790167	1	1.34836e-14
k__Bacteria;p__Firmicutes;c__Clostridia;o__Clostridiales;f__	0.518413	0.604815	1	0.48374	0.5778	1	0.518413	0.604815	1	2.52663e-05	5.28295e-05	0.00174337	0.00691928	0.0373725	0.498188	0.0231188	0.0439031	1	0.000510627	0.000813812	0.026042	0.00286057	0.0196154	0.137307	0.0079153	0.0133741	0.38785	0.000464618	0.00156503	0.0297356	0.000720209	0.00150589	0.0496944	0.169978	0.23772	1	0.103173	0.169663	1	0.0818812	0.138983	1	0.280626	0.340004	1	0.00727427	0.0179223	0.276422	0.3214
k__Bacteria;p__Bacteroidetes;c__Bacteroidia;o__Bacteroidales;f__Prevotellaceae	4.59155e-06	1.49991e-05	0.000224986	0.00168642	0.00453226	0.217548	4.59155e-06	1.49991e-05	0.000224986	0.000449238	0.000794805	0.0309974	0.225737	0.300982	1	0.421409	0.490493	1	0.760366	0.791401	1	0.855428	0.873629	1	1.65128e-05	5.05706e-05	0.000809129	0.963569	0.963569	1	5.75382e-06	1.72615e-05	0.000397013	0.172984	0.23772	1	0.000533467	0.00207771	0.0394766	9.21794e-06	3.21382e-05	0.00118911	0.275653	0.339972	1	0.194467	0.246325	1	4.39335e-22
k__Bacteria;p__Verrucomicrobia;c__Verrucomicrobiae;o__Verrucomicrobiales;f__Verrucomicrobiaceae	0.36958	0.489444	1	0.0814746	0.14203	1	0.36958	0.489444	1	1.32234e-11	6.08278e-11	9.12417e-10	0.426897	0.512276	1	0.00185069	0.00591071	0.131399	4.23539e-13	1.44003e-12	2.16005e-11	0.682022	0.72749	1	0.000977319	0.00198269	0.0478886	0.00206338	0.00532967	0.132056	0.00739661	0.0102073	0.510366	0.133201	0.199801	1	2.22832e-06	1.26843e-05	0.000164896	0.276171	0.367278	1	9.13177e-05	0.000259904	0.00675751	4.5102e-10	4.28469e-09	1.71388e-08	0.532649
k__Bacteria;p__Proteobacteria;c__Gammaproteobacteria;o__Enterobacteriales;f__Enterobacteriaceae	8.79034e-05	0.000179469	0.00430727	3.01347e-09	2.04599e-08	3.88738e-07	0.450839	0.566439	1	1.42294e-19	1.96366e-18	9.81831e-18	0.794024	0.853279	1	0.0827865	0.115252	1	1.85089e-22	2.35989e-21	9.43955e-21	0.512788	0.586044	1	0.0269699	0.0412976	1	0.00330233	0.00728789	0.211349	0.000105089	0.000241705	0.00725114	0.412511	0.506526	1	0.411755	0.50587	1	0.0149471	0.0368696	1	4.91636e-06	2.14006e-05	0.000363811	0.0119677	0.0267512	0.454771	0.622569
k__Bacteria;p__Bacteroidetes;c__Bacteroidia;o__Bacteroidales;f__Rikenellaceae	3.40764e-05	7.95116e-05	0.00166974	8.46417e-05	0.000295102	0.0109188	3.40764e-05	7.95116e-05	0.00166974	0.896298	0.909479	1	0.195513	0.265602	1	0.11138	0.152076	1	0.000431853	0.000710468	0.0220245	0.00528767	0.0253808	0.253808	0.00019494	0.00045486	0.00955205	0.293423	0.347761	1	0.251632	0.294281	1	0.984247	0.984247	1	0.242488	0.358882	1	3.14162e-10	2.53293e-09	4.05269e-08	0.848778	0.860405	1	0.980094	0.980094	1	0.105092
k__Bacteria;p__Firmicutes;c__Clostridia;o__Clostridiales;f__Veillonellaceae	7.25892e-11	5.216e-10	3.55687e-09	0.610739	0.697215	1	7.25892e-11	5.216e-10	3.55687e-09	1.58025e-05	3.40741e-05	0.00109037	1.53087e-05	0.000551114	0.00110223	0.0791498	0.112393	1	0.322762	0.365797	1	0.101555	0.221575	1	7.91888e-08	3.5275e-07	3.88025e-06	0.00422418	0.00901158	0.270347	0.00654327	0.00921399	0.451486	1.3382e-05	9.17408e-05	0.000762772	0.046054	0.0946665	1	0.0120402	0.0242686	1	9.99752e-08	6.7256e-07	7.39816e-06	0.745663	0.790167	1	4.84109e-06
k__Bacteria;p__Firmicutes;c__Erysipelotrichi;o__Erysipelotrichales;f__Erysipelotrichaceae	0.478628	0.572019	1	0.0292917	0.0563974	1	0.478628	0.572019	1	1.40536e-14	1.07744e-13	9.69699e-13	0.000458881	0.00825986	0.0330394	0.000233079	0.00110324	0.0165486	6.55303e-14	2.78504e-13	3.34204e-12	0.00112703	0.0108195	0.0540976	0.000149161	0.000384678	0.00730888	0.354468	0.412472	1	0.00503115	0.00733995	0.347149	0.240065	0.304082	1	0.00735878	0.0201685	0.54455	1.64364e-08	9.9504e-08	2.1203e-06	0.0265046	0.0443802	1	0.0141933	0.0299637	0.539347	6.07917e-10
k__Bacteria;p__Firmicutes;c__Clostridia;o__Clostridiales;f__Clostridiaceae	8.63696e-06	2.48948e-05	0.000423211	0.102401	0.169355	1	8.63696e-06	2.48948e-05	0.000423211	1.20991e-05	2.70826e-05	0.000834837	0.00778594	0.0373725	0.560588	6.81142e-16	2.41805e-14	4.83611e-14	0.858506	0.875676	1	3.93274e-05	0.000629238	0.00188771	1.72422e-18	4.22433e-17	8.44866e-17	0.000992115	0.00314083	0.0634954	2.21054e-15	3.81317e-14	1.52527e-13	1.3382e-05	9.17408e-05	0.000762772	0.509787	0.608022	1	0.00125414	0.00337051	0.161784	0.0269879	0.0443802	1	0.167212	0.219105	1	4.95796e-07
k__Bacteria;p__Actinobacteria;c__Actinobacteria;o__Bifidobacteriales;f__Bifidobacteriaceae	0.274349	0.37342	1	0.229399	0.325192	1	0.274349	0.37342	1	4.63198e-10	1.77559e-09	3.19607e-08	0.00490504	0.0321057	0.353163	1.96195e-12	2.92798e-11	1.39298e-10	6.20474e-10	1.75801e-09	3.16442e-08	0.00458251	0.0244401	0.219961	1.68207e-12	1.37369e-11	8.24214e-11	2.00031e-05	0.00012802	0.0012802	2.95532e-07	1.13287e-06	2.03917e-05	3.56197e-06	5.26191e-05	0.000203032	1.6712e-07	1.03058e-06	1.23669e-05	3.02353e-12	3.2503e-11	3.90036e-10	0.000213437	0.000548526	0.0157944	1.96808e-07	9.34838e-07	7.4787e-06	2.36394e-13
k__Bacteria;p__Bacteroidetes;c__Bacteroidia;o__Bacteroidales;f__Porphyromonadaceae	0.0122291	0.0181584	0.599226	0.0226416	0.0442539	1	0.0122291	0.0181584	0.599226	0.78331	0.818915	1	0.0554562	0.153571	1	3.59864e-05	0.00021292	0.00255503	0.019856	0.0268642	1	0.001665	0.01332	0.0799199	1.15127e-08	5.64121e-08	5.64121e-07	0.0975685	0.148676	1	5.24799e-05	0.000134115	0.00362111	0.21718	0.281347	1	0.344964	0.440126	1	0.0486634	0.0896797	1	0.021461	0.0369329	1	0.742966	0.790167	1	0.231201
k__Bacteria;p__Actinobacteria;c__Coriobacteriia;o__Coriobacteriales;f__Coriobacteriaceae	0.473262	0.572019	1	0.94154	0.948222	1	0.473262	0.572019	1	3.36068e-10	1.36404e-09	2.31887e-08	1.39681e-06	0.000100571	0.000100571	2.06196e-12	2.92798e-11	1.46399e-10	2.35775e-16	1.20245e-15	1.20245e-14	2.27902e-07	5.46965e-06	1.09393e-05	1.43703e-14	1.76037e-13	7.04146e-13	0.044025	0.0687219	1	0.00187035	0.00314766	0.129054	0.423901	0.506526	1	0.269321	0.39078	1	0.21306	0.302031	1	0.427127	0.501704	1	0.0349707	0.060404	1	0.000744611
k__Bacteria;p__Firmicutes;c__Bacilli;o__Lactobacillales;f__Streptococcaceae	4.96961e-05	0.000110687	0.00243511	1.9739e-07	9.79358e-07	2.54633e-05	4.96961e-05	0.000110687	0.00243511	0.00105149	0.00172744	0.0725525	0.513249	0.58657	1	0.00122745	0.00458677	0.0871487	0.988822	0.988822	1	0.0381043	0.101569	1	5.9248e-07	2.23319e-06	2.90315e-05	0.114336	0.170174	1	0.000209651	0.000452059	0.0144659	0.435434	0.506526	1	0.280114	0.391102	1	6.73599e-05	0.000211937	0.00868943	1.15402e-05	3.71294e-05	0.000853976	0.0195567	0.0371578	0.743155	0.421823
k__Bacteria;p__Bacteroidetes;c__Bacteroidia;o__Bacteroidales;f__[Barnesiellaceae]	0.450839	0.566439	1	0.13294	0.206618	1	8.79034e-05	0.000179469	0.00430727	0.720868	0.741174	1	0.397752	0.497011	1	0.366363	0.448479	1	0.000266728	0.000453438	0.0136031	0.221956	0.35513	1	0.000768352	0.00163692	0.0376492	0.597915	0.711033	1	0.403495	0.465571	1	0.11181	0.18209	1	0.984717	0.984717	1	0.447491	0.544588	1	0.0508376	0.0783746	1	0.00754624	0.0179223	0.286757	5.71682e-09
k__Bacteria;p__Bacteroidetes;c__Bacteroidia;o__Bacteroidales;f__[Paraprevotellaceae]	5.37324e-05	0.000114473	0.00263289	0.129833	0.20425	1	5.37324e-05	0.000114473	0.00263289	1.29694e-15	1.49148e-14	8.94888e-14	0.463044	0.546544	1	0.00191474	0.00591071	0.135946	8.59671e-07	1.99287e-06	4.38432e-05	0.388873	0.494236	1	4.9841e-09	2.71357e-08	2.44221e-07	0.00873027	0.0174605	0.558737	8.19287e-11	7.06635e-10	5.65308e-09	0.0990565	0.171098	1	8.665e-12	8.01512e-11	6.4121e-10	0.7231	0.758373	1	0.517301	0.598129	1	1.01139e-08	7.68656e-08	3.84328e-07	2.2211e-06
k__Bacteria;p__Bacteroidetes;c__Bacteroidia;o__Bacteroidales;f__S24-7	0.805914	0.822703	1	0.146318	0.219477	1	0.805914	0.822703	1	0.00207244	0.00296644	0.151288	0.0752608	0.16086	1	0.624104	0.681713	1	0.0200164	0.0268642	1	0.0640693	0.146444	1	0.912529	0.912529	1	0.0399007	0.0836015	1	0.359475	0.425694	1	0.204453	0.271019	1	0.000637735	0.00235962	0.0471924	0.671969	0.73461	1	3.40598e-06	1.57526e-05	0.000252042	3.89341e-07	1.4795e-06	1.4795e-05	3.22285e-05
k__Archaea;p__Euryarchaeota;c__Methanobacteria;o__Methanobacteriales;f__Methanobacteriaceae	4.94462e-06	1.51429e-05	0.000242286	0.122164	0.194558	1	4.94462e-06	1.51429e-05	0.000242286	3.66981e-07	1.10094e-06	2.53217e-05	0.575912	0.647901	1	0.991865	0.992455	1	0.237105	0.274826	1	0.401567	0.494236	1	0.00350212	0.00635571	0.171604	0.0231809	0.0390416	1	9.96167e-05	0.000237019	0.00687355	0.578649	0.636155	1	0.000124097	0.000573951	0.00918321	0.00486381	0.00817788	0.627432	5.3659e-12	7.94154e-11	3.97077e-10	0.038165	0.0630552	1	1.9642e-16
k__Bacteria;p__Proteobacteria;c__Betaproteobacteria;o__Burkholderiales;f__Alcaligenaceae	0.0741098	0.106805	1	0.727196	0.808693	1	0.0741098	0.106805	1	3.53859e-11	1.23008e-10	2.58317e-09	0.119351	0.204704	1	0.00409404	0.0114896	0.290677	4.08747e-13	1.44003e-12	2.08461e-11	0.394699	0.494236	1	9.34329e-06	3.05214e-05	0.000457821	4.59037e-07	2.01976e-05	2.01976e-05	0.966454	0.966454	1	4.17798e-05	0.000216495	0.00238145	0.000293331	0.00120592	0.0217065	1.42126e-06	6.54796e-06	0.000183343	0.000628328	0.00149988	0.0464962	1.56045e-08	9.88286e-08	5.92972e-07	2.09141e-13
k__Bacteria;p__Tenericutes;c__Mollicutes;o__RF39;f__	0.395529	0.510024	1	0.841008	0.889263	1	0.395529	0.510024	1	9.19522e-05	0.000176645	0.00671251	0.114979	0.204704	1	0.00439178	0.0114896	0.311816	0.00245411	0.00379271	0.125159	0.328213	0.450121	1	0.00529081	0.00925892	0.25925	0.744006	0.818407	1	1.21456e-05	3.90393e-05	0.00054655	0.00640804	0.0146103	0.365258	0.0425367	0.0899348	1	0.658633	0.728614	1	0.0197028	0.0347145	1	0.232311	0.284768	1	0.00613664
k__Bacteria;p__Bacteroidetes;c__Bacteroidia;o__Bacteroidales;f__[Odoribacteraceae]	0.537467	0.612462	1	0.273877	0.368023	1	0.537467	0.612462	1	0.000132367	0.000235678	0.0096628	0.154059	0.221845	1	0.0676498	0.100065	1	3.47866e-09	8.87057e-09	1.77411e-07	0.171397	0.304705	1	0.0357861	0.051574	1	0.000135205	0.000540821	0.00594904	0.342803	0.425694	1	0.0315956	0.0643196	1	0.14404	0.226787	1	0.114974	0.19015	1	0.284868	0.340004	1	0.0182513	0.0365026	0.693549	0.000890694
k__Bacteria;p__Proteobacteria;c__Deltaproteobacteria;o__Desulfovibrionales;f__Desulfovibrionaceae	0.00010726	0.00021023	0.00525575	0.394942	0.494636	1	0.00010726	0.00021023	0.00525575	3.99248e-22	3.64314e-21	2.91451e-20	0.151925	0.221845	1	0.0287232	0.0497402	1	1.07192e-19	1.09336e-18	5.46679e-18	0.582627	0.635593	1	0.000185429	0.000454302	0.00908603	8.40539e-06	0.000184919	0.000369837	0.000883145	0.00158966	0.0397415	0.00571624	0.0141663	0.325826	0.666464	0.714759	1	0.0410728	0.0767884	1	0.00317774	0.00671866	0.235153	0.155433	0.210944	1	3.3266e-09
k__Bacteria;p__Firmicutes;c__Clostridia;o__Clostridiales;f__Peptostreptococcaceae	0.555439	0.618558	1	0.0002265	0.000749192	0.0292185	0.555439	0.618558	1	0.173859	0.189428	1	0.0614862	0.158107	1	0.00354136	0.0104765	0.251437	0.400443	0.44397	1	0.0225468	0.0736144	1	0.245682	0.30096	1	0.0467427	0.0934853	1	0.672226	0.720242	1	0.580352	0.636155	1	0.0406484	0.0893424	1	5.13765e-10	3.89857e-09	6.62757e-08	0.0384873	0.0605971	1	0.0599016	0.0910505	1	1.93199e-14
k__Bacteria;p__Firmicutes;c__Clostridia;o__Clostridiales;f__Christensenellaceae	0.622692	0.663303	1	0.407613	0.500781	1	0.622692	0.663303	1	0.00149718	0.00218588	0.109294	0.0376194	0.125223	1	0.00659641	0.0161498	0.468345	1.08272e-11	3.45118e-11	5.52189e-10	0.277328	0.405795	1	0.0228849	0.036173	1	9.16784e-05	0.000540821	0.00403385	0.00111035	0.00192175	0.0499656	0.00166213	0.00473706	0.0947412	0.0561934	0.112387	1	0.168639	0.247209	1	0.053881	0.0797439	1	1.49922e-07	8.13861e-07	5.69702e-06	0.161458
k__Bacteria;p__Proteobacteria;c__Alphaproteobacteria;o__Sphingomonadales;f__Sphingomonadaceae	1	1	1	0.260353	0.357293	1	1	1	1	1	1	1	1	1	1	4.15285e-25	2.94852e-23	2.94852e-23	1	1	1	1	1	1	1	1	1	1	1	1	1.23759e-26	4.26968e-25	8.53937e-25	6.26677e-08	1.78603e-06	3.57206e-06	1	1	1	0.255817	0.343754	1	7.20076e-09	5.92062e-08	5.32856e-07	1	1	1	0.00167138
k__Bacteria;p__Bacteroidetes;c__Bacteroidia;o__Bacteroidales;f__	4.4573e-27	2.18408e-25	2.18408e-25	1.95981e-13	1.80583e-12	2.52816e-11	4.4573e-27	2.18408e-25	2.18408e-25	7.71169e-13	3.31149e-12	5.62953e-11	0.888979	0.927631	1	0.000420652	0.00186664	0.0298663	6.63979e-18	4.23287e-17	3.38629e-16	0.0360852	0.101569	1	1.52073e-09	9.31448e-09	7.45158e-08	0.0709165	0.120013	1	0.109221	0.148938	1	0.165202	0.23772	1	9.97299e-16	1.23e-14	7.38001e-14	1.09821e-13	1.41669e-12	1.41669e-11	0.585679	0.666773	1	0.00657423	0.0178443	0.249821	8.79388e-35
k__Bacteria;p__Firmicutes;c__Bacilli;o__Lactobacillales;f__Lactobacillaceae	2.50598e-06	8.77093e-06	0.000122793	2.82867e-07	1.30321e-06	3.64898e-05	2.50598e-06	8.77093e-06	0.000122793	0.16344	0.180774	1	0.00686264	0.0373725	0.49411	0.0615742	0.0930164	1	1.34125e-05	2.73614e-05	0.000684036	0.138669	0.266244	1	0.0512496	0.0697565	1	0.699171	0.788809	1	9.90771e-08	7.43078e-07	4.45847e-06	0.000142548	0.000541681	0.00812522	0.307349	0.413525	1	4.43062e-05	0.000142887	0.0057155	0.000966368	0.00216701	0.0715112	0.0592448	0.0910505	1	0.796365
k__Bacteria;p__Fusobacteria;c__Fusobacteriia;o__Fusobacteriales;f__Fusobacteriaceae	0.00111254	0.00187981	0.0545145	0.00377542	0.00936596	0.48703	0.00111254	0.00187981	0.0545145	0.000896955	0.00134275	0.0654777	0.997747	0.99825	1	0.0207647	0.0421227	1	0.0274887	0.0359468	1	1	1	1	1	1	1	1	1	1	1	1	1	1	1	1	0.51764	0.608022	1	8.4709e-09	5.46373e-08	1.09275e-06	3.93251e-16	1.45503e-14	2.91006e-14	0.589	1	1	1.66089e-13
k__Bacteria;p__Proteobacteria;c__Gammaproteobacteria;o__Pasteurellales;f__Pasteurellaceae	0.91667	0.91667	1	0.19839	0.287554	1	0.91667	0.91667	1	5.04258e-12	2.48527e-11	3.47938e-10	0.38038	0.48906	1	0.0255584	0.0465294	1	2.77151e-13	1.08729e-12	1.41347e-11	0.487302	0.575985	1	0.46829	0.521505	1	0.00794661	0.0194251	0.349651	6.22435e-07	2.80096e-06	2.80096e-05	0.864489	0.912516	1	0.00629491	0.0179163	0.465823	0.00263983	0.00619161	0.340538	0.841795	0.860405	1	2.75123e-07	1.16163e-06	1.04547e-05	0.676946
k__Bacteria;p__Firmicutes;c__Bacilli;o__Lactobacillales;f__Enterococcaceae	0.00910678	0.0139448	0.446232	4.07504e-07	1.75227e-06	5.25681e-05	0.00910678	0.0139448	0.446232	0.322696	0.371101	1	0.709067	0.785428	1	0.00890873	0.0197662	0.63252	0.00652636	0.00978954	0.332844	0.899136	0.899136	1	5.74429e-06	2.0105e-05	0.00028147	0.375151	0.485489	1	0.0659963	0.0928073	1	0.109319	0.18209	1	1.25218e-11	1.02957e-10	9.26613e-10	0.0035974	0.00828687	0.464065	0.00204826	0.00445798	0.151571	3.69825e-11	4.68445e-10	1.40533e-09	0.539021
k__Bacteria;p__Firmicutes;c__Bacilli;o__Turicibacterales;f__Turicibacteraceae	0.68267	0.711719	1	1.18127e-05	4.61769e-05	0.00152384	0.68267	0.711719	1	1.62174e-06	4.30386e-06	0.0001119	0.0405061	0.125223	1	1.62386e-14	3.84313e-13	1.15294e-12	2.00896e-05	3.94065e-05	0.00102457	0.0475836	0.114201	1	4.21135e-13	4.12713e-12	2.06356e-11	0.888981	0.909655	1	2.17118e-05	6.51353e-05	0.00097703	0.00179683	0.00487712	0.10242	0.00011783	0.000573951	0.00871944	0.00370382	0.00838233	0.477793	1.29389e-12	2.3937e-11	9.57479e-11	0.000290558	0.00100374	0.0110412	0.0200892
k__Bacteria;p__Proteobacteria;c__Alphaproteobacteria;o__RF32;f__	0.000377449	0.000711345	0.018495	0.383338	0.48481	1	0.000377449	0.000711345	0.018495	0.00960331	0.013523	0.662628	0.00164238	0.0176705	0.118251	0.0691769	0.100236	1	1.13661e-10	3.40983e-10	5.7967e-09	0.286636	0.405795	1	8.44773e-05	0.000229966	0.00413939	0.000156142	0.000572519	0.00687023	0.919572	0.940472	1	0.000467177	0.00156642	0.0266291	0.906647	0.919067	1	0.218278	0.306064	1	0.0277824	0.0446934	1	0.0963121	0.139157	1	5.0576e-09
k__Bacteria;p__Firmicutes;c__Clostridia;o__Clostridiales;f__[Mogibacteriaceae]	0.592467	0.64513	1	0.109611	0.176749	1	0.592467	0.64513	1	0.358959	0.406036	1	0.124326	0.207378	1	0.00889481	0.0197662	0.631532	0.695651	0.739129	1	0.00345184	0.020711	0.165688	0.0102185	0.0166903	0.500708	0.0501301	0.0959011	1	0.0551139	0.080004	1	0.9449	0.970379	1	8.32121e-06	4.39836e-05	0.00061577	0.295606	0.389114	1	0.979704	0.979704	1	0.795681	0.817186	1	2.10083e-05
k__Bacteria;p__Proteobacteria;c__Epsilonproteobacteria;o__Campylobacterales;f__Helicobacteraceae	7.5709e-08	3.37249e-07	3.70974e-06	3.58423e-07	1.59437e-06	4.62366e-05	7.5709e-08	3.37249e-07	3.70974e-06	8.76001e-10	3.18127e-09	6.04441e-08	0.00234323	0.0210891	0.168713	2.0752e-06	1.47339e-05	0.000147339	0.00688138	0.0100271	0.35095	0.343774	0.458365	1	0.131381	0.169413	1	1	1	1	1	1	1	1	1	1	0.00378186	0.0121677	0.279858	3.87279e-20	2.49795e-18	4.9959e-18	0.825835	0.860405	1	0.240506	0.285601	1	0.292426
k__Bacteria;p__Proteobacteria;c__Gammaproteobacteria;o__Aeromonadales;f__Succinivibrionaceae	1.2039e-12	1.17982e-11	5.89912e-11	0.470982	0.573176	1	1.2039e-12	1.17982e-11	5.89912e-11	0.0789786	0.100917	1	0.401094	0.497011	1	0.000111098	0.000563426	0.00788796	2.92051e-06	6.20608e-06	0.000148946	0.0216647	0.0736144	1	0.00101158	0.00198269	0.0495673	0.388968	0.488988	1	0.535477	0.587718	1	1	1	1	0.297546	0.407749	1	0.129877	0.208195	1	7.10299e-07	3.50414e-06	5.25621e-05	0.00464911	0.0135897	0.176666	5.68466e-21
k__Bacteria;p__Actinobacteria;c__Actinobacteria;o__Actinomycetales;f__Micrococcaceae	7.64009e-16	1.24788e-14	3.74364e-14	1.56195e-06	6.29663e-06	0.000201492	7.64009e-16	1.24788e-14	3.74364e-14	0.0196448	0.0265783	1	0.0100241	0.0424551	0.721737	0.117359	0.154305	1	2.09232e-18	1.5244e-17	1.06708e-16	0.239481	0.370809	1	1.91414e-05	5.51723e-05	0.000937928	0.000177625	0.000601194	0.00781552	0.000780631	0.00146368	0.0351284	0.175162	0.23772	1	0.00352134	0.0118445	0.260579	9.65731e-16	1.55724e-14	1.24579e-13	0.616714	0.681147	1	0.381	1	1	0.0284894
k__Bacteria;p__Proteobacteria;c__Alphaproteobacteria;o__Rhodobacterales;f__Rhodobacteraceae	1	1	1	0.105137	0.17168	1	1	1	1	1	1	1	1	1	1	1	1	1	1	1	1	1	1	1	1	1	1	1	1	1	1	1	1	1	1	1	1	1	1	0.155919	0.231191	1	5.66301e-18	4.19062e-16	4.19062e-16	1	1	1	0.000429602
k__Bacteria;p__Firmicutes;c__Clostridia;o__Halanaerobiales;f__Halanaerobiaceae	2.67319e-05	6.89401e-05	0.00130986	0.606434	0.697215	1	2.67319e-05	6.89401e-05	0.00130986	2.63178e-39	6.404e-38	1.9212e-37	1	1	1	1	1	1	9.18804e-19	7.80983e-18	4.6859e-17	0.203193	0.33632	1	0.0433278	0.060659	1	0.000131405	0.000540821	0.0057818	5.01156e-09	5.638e-08	2.2552e-07	1	1	1	9.26712e-43	2.28589e-41	6.85767e-41	8.14837e-06	3.00851e-05	0.00105114	1	1	1	2.63021e-21	4.9974e-20	9.9948e-20	0.936179
k__Bacteria;p__Firmicutes;c__Clostridia;o__Clostridiales;f__[Tissierellaceae]	0.000512251	0.000896439	0.0251003	0.238762	0.331186	1	0.000512251	0.000896439	0.0251003	0.000265616	0.000495338	0.0183275	7.94809e-05	0.00190754	0.00572262	0.992455	0.992455	1	1	1	1	1	1	1	1	1	1	1	1	1	0.000789363	0.00160194	0.0544661	1.23083e-05	9.17408e-05	0.000701571	0.00333466	0.0117507	0.246765	7.37407e-06	2.88259e-05	0.000951256	0.00435998	0.00896217	0.322638	3.01605e-08	1.48289e-07	1.77947e-06	0.308444
k__Bacteria;p__Firmicutes;c__Bacilli;o__Bacillales;f__Staphylococcaceae	2.88619e-09	1.76779e-08	1.41424e-07	0.00887974	0.0197498	1	2.88619e-09	1.76779e-08	1.41424e-07	3.94141e-15	3.39946e-14	2.71957e-13	0.0011224	0.0161626	0.080813	0.0428491	0.0676063	1	0.000162154	0.000285167	0.00826984	0.287438	0.405795	1	0.00201433	0.00379623	0.0987019	1	1	1	1	1	1	5.96613e-06	6.80139e-05	0.00034007	0.0189707	0.045285	1	4.22403e-08	2.27042e-07	5.449e-06	2.60609e-05	8.03544e-05	0.0019285	0.0347286	0.060404	1	0.0213681
k__Bacteria;p__Actinobacteria;c__Actinobacteria;o__Actinomycetales;f__Actinomycetaceae	3.69116e-15	4.52167e-14	1.80867e-13	0.000988772	0.00277286	0.127552	3.69116e-15	4.52167e-14	1.80867e-13	0.000379334	0.000688791	0.0261741	0.300461	0.39333	1	0.391871	0.471573	1	6.30648e-17	3.57367e-16	3.2163e-15	1.53165e-10	7.35191e-09	7.35191e-09	1.30343e-21	6.38681e-20	6.38681e-20	0.178454	0.253289	1	0.0441214	0.0709094	1	0.0778708	0.138707	1	0.410509	0.497994	1	5.84019e-11	5.79526e-10	7.53384e-09	0.0524747	0.0792475	1	0.00167949	0.00425149	0.0990901	4.98759e-07
k__Bacteria;p__Cyanobacteria;c__4C0d-2;o__YS2;f__	0.0043326	0.00758205	0.303282	0.919723	0.948222	1	0.0392782	0.0772949	1	0.0649268	0.0845273	1	0.0455691	0.131239	1	0.442502	0.498692	1	0.11982	0.142112	1	0.0402044	0.101569	1	0.747833	0.763412	1	0.00594892	0.0174502	0.261753	0.163018	0.215759	1	0.0405421	0.07703	1	0.0083537	0.0220776	0.618174	0.873964	0.894773	1	0.213826	0.287693	1	0.748579	0.790167	1	0.169792
k__Bacteria;p__Actinobacteria;c__Acidimicrobiia;o__Acidimicrobiales;f__C111	0.000500587	0.000896439	0.0245288	0.000720198	0.00216059	0.0929055	0.000500587	0.000896439	0.0245288	0.000149637	0.000260083	0.0109235	0.07117	0.160133	1	0.00436433	0.0114896	0.309868	1	1	1	1	1	1	1	1	1	0.00246615	0.00607051	0.157833	3.0553e-06	9.58253e-06	0.000210816	1	1	1	6.1619e-11	4.5598e-10	4.5598e-09	0.00040145	0.00117698	0.051787	2.41045e-07	1.2741e-06	1.78374e-05	1	1	1	0.752916
k__Bacteria;p__Firmicutes;c__Bacilli;o__Bacillales;f__Planococcaceae	1	1	1	0.00150404	0.00412811	0.194021	1	1	1	0.0236933	0.0314392	1	1	1	1	1	1	1	1	1	1	1	1	1	1	1	1	1	1	1	1	1	1	0.117566	0.186146	1	1	1	1	0.00169972	0.00421662	0.219264	0.000148314	0.00040649	0.0109752	1	1	1	0.0348951
k__Bacteria;p__Actinobacteria;c__Actinobacteria;o__Actinomycetales;f__Corynebacteriaceae	3.05022e-05	7.47303e-05	0.00149461	0.000427722	0.00134576	0.0551761	3.05022e-05	7.47303e-05	0.00149461	1.21685e-12	6.99688e-12	8.39626e-11	0.0181247	0.068683	1	0.732687	0.776429	1	1	1	1	0.157053	0.289945	1	0.187241	0.235251	1	1	1	1	1	1	1	0.0382622	0.0752051	1	0.630424	0.696289	1	1.52512e-13	1.78855e-12	1.96741e-11	0.00858664	0.0158853	0.635411	0.000384743	0.00113499	0.0226998	0.670856
k__Bacteria;p__Firmicutes;c__Clostridia;o__Clostridiales;f__Peptococcaceae	0.00541375	0.00902291	0.378962	0.000520397	0.00159836	0.0671312	0.443754	0.509845	1	0.000901301	0.00134275	0.065795	0.0931599	0.191643	1	0.0045311	0.0114896	0.321708	0.0433388	0.0543719	1	0.138049	0.266244	1	0.0736461	0.0975314	1	0.00268893	0.00637377	0.172092	2.79641e-06	9.18821e-06	0.000192952	0.429036	0.506526	1	0.359825	0.451306	1	0.0011289	0.00309848	0.145628	0.014251	0.0257214	1	0.423217	0.489604	1	3.21362e-05
k__Bacteria;p__Chloroflexi;c__Anaerolineae;o__Caldilineales;f__Caldilineaceae	4.89485e-06	1.90355e-05	0.000342639	4.32758e-17	6.20287e-16	5.58258e-15	0.000372793	0.00134206	0.0201308	3.31447e-32	1.14349e-30	2.28698e-30	1	1	1	1	1	1	1.54529e-31	2.62699e-30	7.88097e-30	1	1	1	1	1	1	0.000131405	0.000540821	0.0057818	5.32446e-08	4.79201e-07	2.39601e-06	1	1	1	9.5802e-46	3.54468e-44	7.08935e-44	6.82763e-10	4.89313e-09	8.80764e-08	1	1	1	7.14436e-23	2.10759e-21	4.21517e-21	0.0633777
k__Bacteria;p__Firmicutes;c__Bacilli;o__Lactobacillales;f__Leuconostocaceae	0.777463	0.80033	1	0.0127073	0.0268727	1	0.00547504	0.0147826	0.295652	0.0109892	0.0138312	0.802212	1	1	1	1	1	1	1	1	1	1	1	1	1	1	1	0.220692	0.278981	1	0.00132875	0.00235086	0.0916834	0.00620057	0.0146103	0.353432	1	1	1	0.130693	0.208195	1	1	1	1	0.000504067	0.00141619	0.02974	0.064485
k__Bacteria;p__Synergistetes;c__Synergistia;o__Synergistales;f__Dethiosulfovibrionaceae	1.90081e-06	7.16458e-06	9.31396e-05	0.000928017	0.00269887	0.119714	1.90081e-06	7.16458e-06	9.31396e-05	1	1	1	1	1	1	1	1	1	0.000146824	0.000267429	0.00748801	0.178633	0.306228	1	0.0328372	0.0487582	1	0.00554865	0.0114553	0.355114	0.00121251	0.00226117	0.0836632	1	1	1	3.15301e-39	5.83307e-38	2.33323e-37	3.01834e-06	1.21677e-05	0.000389366	1	1	1	4.30558e-25	1.63612e-23	1.63612e-23	0.753083
k__Bacteria;p__Proteobacteria;c__Gammaproteobacteria;o__Pseudomonadales;f__Pseudomonadaceae	0.0048691	0.00831309	0.340837	0.947791	0.948222	1	0.00632796	0.0162719	0.34171	5.725e-05	0.000109729	0.00395025	0.0656434	0.160133	1	1.50924e-08	1.19062e-07	1.07156e-06	1	1	1	1	1	1	1	1	1	1	1	1	1.98357e-15	3.81317e-14	1.36867e-13	3.69257e-06	5.26191e-05	0.000210477	0.233842	0.353149	1	0.252367	0.343324	1	4.89178e-09	4.5249e-08	3.61992e-07	0.0084646	0.0184967	0.499411	1.01398e-05
k__Bacteria;p__Proteobacteria;c__Gammaproteobacteria;o__Pseudomonadales;f__Moraxellaceae	7.35957e-08	3.37249e-07	3.60619e-06	0.699332	0.784469	1	7.35957e-08	3.37249e-07	3.60619e-06	1.6855e-06	4.30738e-06	0.000116299	0.0707428	0.160133	1	0.00139265	0.00470848	0.0988781	1	1	1	1	1	1	1	1	1	1	1	1	1	1	1	0.000981819	0.0031091	0.0559637	0.614903	0.689437	1	0.602356	0.681613	1	9.7329e-12	1.20039e-10	7.20234e-10	0.186455	0.244464	1	1.01956e-07
k__Bacteria;p__Synergistetes;c__Synergistia;o__Synergistales;f__Synergistaceae	0.0144114	0.0209005	1	0.00219205	0.00577092	0.282775	0.36068	0.432816	1	0.574525	0.607831	1	1	1	1	1	1	1	0.629788	0.683387	1	0.0230045	0.0736144	1	0.482755	0.525666	1	0.180831	0.241108	1	0.46807	0.520916	1	1	1	1	1	1	1	8.16264e-06	3.00851e-05	0.00105298	2.15222e-07	1.22511e-06	1.59264e-05	0.450641	0.511304	1	0.0093221
k__Bacteria;p__OP11;c__OP11-4;o__;f__	1.04871e-06	5.17945e-06	7.34099e-05	0.000941467	0.00269887	0.121449	0.159256	0.232428	1	3.17879e-35	5.8013e-34	2.32052e-33	1	1	1	1	1	1	1	1	1	1	1	1	1	1	1	3.88025e-05	0.000206947	0.00248336	2.13131e-09	1.13123e-08	1.4706e-07	1	1	1	4.05359e-49	2.99966e-47	2.99966e-47	3.40624e-07	1.75762e-06	4.39405e-05	1	1	1	4.03708e-21	4.76375e-20	2.38188e-19	0.823286
k__Bacteria;p__Firmicutes;c__Bacilli;o__Bacillales;f__	5.72371e-07	2.33718e-06	2.80462e-05	0.0513785	0.0960554	1	5.72371e-07	2.33718e-06	2.80462e-05	1.12842e-06	3.11443e-06	7.78607e-05	0.0759614	0.16086	1	0.198847	0.256694	1	1	1	1	0.578771	0.635593	1	0.372361	0.434422	1	1	1	1	1	1	1	1	1	1	0.0283718	0.0656097	1	0.030192	0.0590117	1	0.000214963	0.000548526	0.0159073	1	1	1	0.00272631
k__Bacteria;p__Bacteroidetes;c__Flavobacteriia;o__Flavobacteriales;f__Flavobacteriaceae	0.00570773	0.00929166	0.399541	0.351142	0.452973	1	5.7573e-06	5.18157e-05	0.000310894	0.00118222	0.00189705	0.081573	0.00765438	0.0373725	0.551115	0.00820371	0.0194154	0.582463	1	1	1	1	1	1	1	1	1	0.000402406	0.00143078	0.025754	0.120821	0.151575	1	1	1	1	5.93764e-15	6.27693e-14	4.39385e-13	0.767453	0.798398	1	0.0077347	0.0146761	0.572368	1.42776e-17	1.40396e-16	8.42376e-16	0.0021428
k__Bacteria;p__Firmicutes;c__Bacilli;o__Gemellales;f__Gemellaceae	3.54632e-05	0.000103434	0.00248243	0.0944066	0.160243	1	1	1	1	5.97431e-05	0.000121146	0.00436125	0.119411	0.204704	1	0.0183503	0.0383198	1	1	1	1	1	1	1	1	1	1	1	1	1	1	1	1	0.0130384	0.0285843	0.743191	0.202792	0.312638	1	0.0859442	0.143984	1	1.21066e-11	1.27984e-10	8.95885e-10	1	1	1	0.000652223
k__Bacteria;p__[Thermi];c__Deinococci;o__Deinococcales;f__Deinococcaceae	2.16291e-05	5.88792e-05	0.00105983	0.0152601	0.0307586	1	2.16291e-05	5.88792e-05	0.00105983	3.73791e-06	9.21127e-06	0.000257916	0.0982983	0.196597	1	0.0331177	0.0546827	1	0.047843	0.058095	1	0.491987	0.575985	1	0.271427	0.324388	1	1	1	1	1	1	1	1	1	1	0.0410492	0.0893424	1	0.000729317	0.00204526	0.0940819	9.99241e-06	3.52113e-05	0.000739438	1	1	1	0.046823
k__Bacteria;p__Firmicutes;c__Bacilli;o__Bacillales;f__Bacillaceae	0.644134	0.697319	1	9.67729e-13	8.32247e-12	1.24837e-10	1	1	1	5.2719e-20	9.09404e-19	3.63761e-18	0.0602838	0.158107	1	4.18241e-12	4.94918e-11	2.96951e-10	4.55801e-32	2.32458e-30	2.32458e-30	1	1	1	1	1	1	0.000110145	0.000540821	0.00484638	3.44403e-05	9.68632e-05	0.00154981	1.46872e-05	9.17408e-05	0.000837173	9.95209e-10	6.69504e-09	7.36454e-08	0.00252273	0.00602653	0.325433	0.0600263	0.0870969	1	8.29892e-11	5.4404e-10	4.89636e-09	0.000434845
k__Bacteria;p__Firmicutes;c__Clostridia;o__Clostridiales;f__Dehalobacteriaceae	0.170531	0.217039	1	0.015046	0.0307586	1	0.222425	0.29295	1	0.113232	0.127169	1	0.986547	0.99825	1	0.841909	0.879052	1	1	1	1	1	1	1	1	1	1	0.563167	0.600711	1	0.167548	0.202821	1	1	1	1	0.115377	0.185607	1	0.704379	0.744794	1	0.00588402	0.011768	0.435417	0.0258992	0.0463046	1	0.174668
k__Bacteria;p__Tenericutes;c__RF3;o__ML615J-28;f__	0.00422117	0.00757646	0.295482	0.480451	0.5778	1	0.184895	0.2507	1	1	1	1	0.00358184	0.0286547	0.257892	0.225781	0.286258	1	0.0437108	0.0543719	1	0.00825153	0.0360067	0.396073	0.424503	0.483736	1	1	1	1	0.645398	0.685115	1	0.00469423	0.0121623	0.267571	0.000246771	0.00107418	0.018261	0.133955	0.208195	1	0.697469	0.75901	1	0.0728629	0.113129	1	0.0527643
k__Bacteria;p__Firmicutes;c__Bacilli;o__Lactobacillales;f__Carnobacteriaceae	4.38411e-12	6.13776e-11	3.06888e-10	0.772468	0.851696	1	1	1	1	1.45625e-07	3.79665e-07	1.06306e-05	0.00406658	0.0292793	0.292793	0.436662	0.498692	1	1	1	1	1	1	1	1	1	1	1	1	1	1	1	1	1	1	1	0.34187	0.440126	1	0.139667	0.211966	1	8.68189e-06	3.2123e-05	0.00064246	1	1	1	2.6493e-14
k__Bacteria;p__Bacteroidetes;c__Sphingobacteriia;o__Sphingobacteriales;f__Sphingobacteriaceae	0.0111627	0.0169867	0.781387	1.13671e-33	7.33181e-32	1.46636e-31	1	1	1	0.0090246	0.0115578	0.658796	0.126731	0.207378	1	8.11568e-11	7.20267e-10	5.76213e-09	1	1	1	1	1	1	1	1	1	1	1	1	6.45958e-14	8.91422e-13	4.45711e-12	0.000174594	0.00062199	0.00995183	0.809151	0.855388	1	5.2859e-22	6.81881e-20	6.81881e-20	0.244556	0.306732	1	1	1	1	1.79845e-28
k__Bacteria;p__Firmicutes;c__Clostridia;o__Clostridiales;f__Eubacteriaceae	1	1	1	4.4262e-10	3.3587e-09	5.70979e-08	1	1	1	1	1	1	0.068564	0.160133	1	0.000790774	0.00330265	0.056145	1	1	1	1	1	1	1	1	1	1	1	1	1	1	1	1	1	1	0.274992	0.391102	1	0.0711328	0.127446	1	0.000433191	0.00106854	0.0320561	1	1	1	1
k__Bacteria;p__Proteobacteria;c__Betaproteobacteria;o__Burkholderiales;f__Oxalobacteraceae	0.0472089	0.0635505	1	0.82286	0.889263	1	0.234664	0.30171	1	0.0878942	0.103488	1	0.875383	0.926876	1	0.0606202	0.0930164	1	1	1	1	1	1	1	1	1	1	1	1	1	1	1	1	1	1	1	0.562772	0.640694	1	0.895747	0.901965	1	0.0900675	0.125755	1	0.698906	0.710956	1	0.0112147
k__Bacteria;p__Proteobacteria;c__Betaproteobacteria;o__Neisseriales;f__Neisseriaceae	0.00160627	0.00330703	0.112439	0.692643	0.78378	1	1	1	1	2.49351e-05	5.68832e-05	0.00182026	0.0256197	0.0922311	1	4.77764e-05	0.000260933	0.00339212	1	1	1	0.700948	0.731424	1	0.532719	0.555388	1	1	1	1	1	1	1	1	1	1	0.650621	0.708029	1	0.227125	0.315044	1	7.14551e-08	5.28768e-07	5.28768e-06	1	1	1	0.00316019
k__Bacteria;p__Firmicutes;c__Bacilli;o__Bacillales;f__Listeriaceae	1	1	1	0.568366	0.666538	1	1	1	1	1	1	1	0.118965	0.204704	1	1	1	1	1	1	1	1	1	1	1	1	1	1	1	1	1	1	1	1	1	1	1	1	1	0.00602947	0.0127508	0.777802	5.43382e-05	0.000160841	0.00402102	1	1	1	0.0538371
k__Bacteria;p__Cyanobacteria;c__Chloroplast;o__Streptophyta;f__	1	1	1	0.00486919	0.0118514	0.628125	1	1	1	1	1	1	0.766861	0.836576	1	1	1	1	1	1	1	1	1	1	1	1	1	0.273545	0.330319	1	1	1	1	0.953355	0.970379	1	1	1	1	0.660836	0.728614	1	0.0660985	0.0940632	1	1	1	1	1
k__Bacteria;p__Proteobacteria;c__Betaproteobacteria;o__Burkholderiales;f__Comamonadaceae	7.34598e-08	5.14218e-07	5.14218e-06	0.269001	0.365275	1	1	1	1	1.0607e-09	3.5196e-09	7.74312e-08	0.0150613	0.0602454	1	0.696003	0.748731	1	1	1	1	1	1	1	1	1	1	1	1	1	1	1	1	1	1	1	0.822579	0.857336	1	0.589615	0.681613	1	0.239263	0.306732	1	1	1	1	1
k__Bacteria;p__Proteobacteria;c__Gammaproteobacteria;o__Aeromonadales;f__Aeromonadaceae	1	1	1	0.785248	0.858449	1	1	1	1	1	1	1	1	1	1	1	1	1	1	1	1	1	1	1	1	1	1	1	1	1	1	1	1	1	1	1	1	1	1	0.252835	0.343324	1	1.83135e-07	1.12933e-06	1.3552e-05	1	1	1	2.48677e-07
k__Bacteria;p__TM7;c__TM7-3;o__;f__	1	1	1	0.206235	0.295604	1	1	1	1	1	1	1	1	1	1	1	1	1	6.7421e-15	3.12588e-14	3.43847e-13	1	1	1	1	1	1	0.756474	0.768481	1	0.000912898	0.00174972	0.06299	1	1	1	1	1	1	1.86832e-06	8.03379e-06	0.000241014	1	1	1	1	1	1	1
k__Bacteria;p__Firmicutes;c__Clostridia;o__Clostridiales;f__[Acidaminobacteraceae]	1	1	1	9.08147e-17	1.14712e-15	1.17151e-14	1	1	1	5.19015e-09	1.51552e-08	3.78881e-07	0.15308	0.221845	1	4.57086e-11	4.63616e-10	3.24531e-09	1	1	1	1	1	1	1	1	1	0.00103058	0.00314083	0.0659574	0.933767	0.947498	1	1	1	1	1.23573e-20	1.82887e-19	9.14437e-19	0.369765	0.468152	1	1	1	1	1.3467e-22	2.6485e-21	7.94551e-21	1
k__Bacteria;p__Proteobacteria;c__Epsilonproteobacteria;o__Campylobacterales;f__Campylobacteraceae	0.00245983	0.00478299	0.172188	0.00699299	0.0166356	0.902096	1	1	1	0.00699215	0.00928049	0.510427	0.0417409	0.125223	1	0.0125474	0.0269959	0.890865	1	1	1	1	1	1	1	1	1	1	1	1	1	1	1	1	1	1	0.096036	0.161515	1	0.00520041	0.0113704	0.670853	0.161489	0.2213	1	1	1	1	1
k__Bacteria;p__Tenericutes;c__Mollicutes;o__Anaeroplasmatales;f__Anaeroplasmataceae	0.264015	0.324229	1	4.23637e-10	3.3587e-09	5.46492e-08	4.91635e-07	6.63707e-06	2.65483e-05	0.016194	0.0223477	1	0.407273	0.497011	1	1	1	1	1	1	1	1	1	1	1	1	1	0.504618	0.547383	1	1	1	1	0.577457	0.636155	1	0.561222	0.640694	1	0.465272	0.556242	1	1	1	1	0.32974	0.397034	1	1
k__Bacteria;p__Proteobacteria;c__Gammaproteobacteria;o__Alteromonadales;f__OM60	1	1	1	1.33121e-07	6.86903e-07	1.71726e-05	1	1	1	1	1	1	1	1	1	1	1	1	1	1	1	1	1	1	1	1	1	1	1	1	1	1	1	1	1	1	1	1	1	0.00132348	0.00348427	0.170729	1	1	1	1.86535e-11	1.3757e-10	1.10056e-09	1
k__Bacteria;p__Firmicutes;c__Clostridia;o__SHA-98;f__	1	1	1	2.07769e-15	2.23352e-14	2.68022e-13	0.000131611	0.000592252	0.00710702	1	1	1	1	1	1	1	1	1	1.94378e-09	5.21751e-09	9.91327e-08	0.0290438	0.0871313	1	0.000593003	0.00132078	0.0290572	1	1	1	1	1	1	1	1	1	1	1	1	2.64347e-10	2.43576e-09	3.41007e-08	1	1	1	1	1	1	1
k__Bacteria;p__Cyanobacteria;c__Synechococcophycideae;o__Pseudanabaenales;f__Pseudanabaenaceae	0.00321683	0.0060859	0.225178	0.948222	0.948222	1	1	1	1	6.35352e-13	2.89879e-12	4.63807e-11	0.104776	0.203888	1	0.867384	0.892525	1	1	1	1	1	1	1	1	1	1	0.000270664	0.00115483	0.0173225	6.11091e-06	1.75689e-05	0.000421653	1	1	1	0.325924	0.430685	1	0.000466202	0.00133645	0.06014	0.791444	0.83667	1	1	1	1	1
k__Bacteria;p__Firmicutes;c__Bacilli;o__Lactobacillales;f__	1	1	1	0.837277	0.889263	1	1	1	1	4.56789e-05	9.52732e-05	0.00333456	1	1	1	2.6812e-06	1.73059e-05	0.000190365	1	1	1	1	1	1	6.15937e-18	1.00603e-16	3.01809e-16	0.168674	0.229684	1	0.180169	0.214339	1	0.0504499	0.0927627	1	1	1	1	0.592386	0.681613	1	1	1	1	1	1	1	1
k__Bacteria;p__Proteobacteria;c__Gammaproteobacteria;o__Oceanospirillales;f__Alcanivoracaceae	1	1	1	0.606434	0.697215	1	1	1	1	1	1	1	1	1	1	1	1	1	1	1	1	1	1	1	1	1	1	1	1	1	1	1	1	1	1	1	1	1	1	1.95438e-05	6.46449e-05	0.00252115	1	1	1	1.26923e-11	1.06978e-10	7.48848e-10	1
k__Bacteria;p__Proteobacteria;c__Betaproteobacteria;o__Burkholderiales;f__	1	1	1	0.144752	0.219477	1	1	1	1	1	1	1	1	1	1	1	1	1	1	1	1	1	1	1	1	1	1	1	1	1	1	1	1	1	1	1	1	1	1	0.697072	0.744794	1	2.62474e-15	6.47436e-14	1.94231e-13	1	1	1	1
k__Bacteria;p__Bacteroidetes;c__Bacteroidia;o__Bacteroidales;f__RF16	1	1	1	1.41083e-40	1.81997e-38	1.81997e-38	1	1	1	1.21956e-08	4.00712e-08	8.41496e-07	1	1	1	1	1	1	3.72404e-09	9.04411e-09	1.89926e-07	1	1	1	1	1	1	0.0857227	0.134707	1	0.00671281	0.011188	0.302077	1	1	1	1	1	1	0.00584968	0.0125768	0.754608	1	1	1	1	1	1	1
k__Bacteria;p__Lentisphaerae;c__[Lentisphaeria];o__Victivallales;f__Victivallaceae	1	1	1	0.829208	0.889263	1	1	1	1	1	1	1	0.492808	0.572293	1	0.404357	0.478489	1	1	1	1	1	1	1	1	1	1	1	1	1	1	1	1	0.828701	0.891244	1	0.0664552	0.126094	1	0.132352	0.208195	1	0.771268	0.827156	1	1	1	1	1
k__Bacteria;p__Chloroflexi;c__Anaerolineae;o__Anaerolineales;f__Anaerolinaceae	1	1	1	0.0580343	0.106949	1	1	1	1	1	1	1	1	1	1	1	1	1	1	1	1	1	1	1	1	1	1	1	1	1	1	1	1	1	1	1	1	1	1	1.76909e-06	7.86939e-06	0.000228212	1	1	1	1	1	1	1
k__Bacteria;p__Actinobacteria;c__Acidimicrobiia;o__Acidimicrobiales;f__	1	1	1	0.000298806	0.00096365	0.038546	1	1	1	1	1	1	1	1	1	1	1	1	1	1	1	1	1	1	1	1	1	1	1	1	1	1	1	1	1	1	1	1	1	0.080468	0.138405	1	1	1	1	1	1	1	1
k__Bacteria;p__Proteobacteria;c__Gammaproteobacteria;o__Vibrionales;f__Vibrionaceae	2.54137e-06	1.11185e-05	0.000177896	0.0218822	0.0434277	1	1	1	1	0.000274369	0.000445088	0.020029	0.15308	0.221845	1	0.0234974	0.0439031	1	1	1	1	1	1	1	1	1	1	1	1	1	1	1	1	1	1	1	0.0771901	0.139319	1	9.261e-14	1.32741e-12	1.19467e-11	6.72546e-06	2.61939e-05	0.000497684	1	1	1	1
k__Bacteria;p__Actinobacteria;c__Thermoleophilia;o__Gaiellales;f__Gaiellaceae	0.000324015	0.000708783	0.0226811	0.00278192	0.00717735	0.358867	1	1	1	0.00482992	0.00665254	0.352584	0.111656	0.204704	1	0.62321	0.681713	1	1	1	1	1	1	1	1	1	1	1	1	1	1	1	1	1	1	1	0.871244	0.895445	1	0.00167034	0.00421662	0.215474	0.00642721	0.0125162	0.475614	1	1	1	1
k__Bacteria;p__Proteobacteria;c__Zetaproteobacteria;o__Mariprofundales;f__Mariprofundaceae	1.10988e-06	5.17945e-06	7.76918e-05	0.00853217	0.0193096	1	1	1	1	0.000377219	0.00059863	0.027537	0.163	0.230118	1	0.0269282	0.0477975	1	1	1	1	1	1	1	1	1	1	1	1	1	1	1	1	1	1	1	0.0843839	0.148676	1	4.35718e-19	1.40519e-17	5.62076e-17	1.07784e-05	3.62545e-05	0.0007976	1	1	1	1
k__Bacteria;p__FBP;c__;o__;f__	1	1	1	1.6364e-13	1.62381e-12	2.11096e-11	1	1	1	1	1	1	1	1	1	1	1	1	1	1	1	1	1	1	1	1	1	0.000402406	0.00143078	0.025754	7.61458e-05	0.000187645	0.00525406	1	1	1	1	1	1	2.65584e-09	1.80318e-08	3.42603e-07	1	1	1	1	1	1	1
k__Bacteria;p__Proteobacteria;c__Gammaproteobacteria;o__Xanthomonadales;f__Xanthomonadaceae	1	1	1	0.531804	0.629383	1	1	1	1	1	1	1	1	1	1	1	1	1	1	1	1	1	1	1	1	1	1	1	1	1	1	1	1	0.00108354	0.00325061	0.0617616	1	1	1	0.901965	0.901965	1	1	1	1	1	1	1	1
k__Bacteria;p__Actinobacteria;c__Nitriliruptoria;o__Nitriliruptorales;f__Nitriliruptoraceae	1	1	1	1.65671e-30	5.3429e-29	2.13716e-28	1	1	1	1	1	1	1	1	1	1	1	1	1	1	1	1	1	1	1	1	1	0.0020819	0.00532967	0.133242	0.0325814	0.0424172	1	1	1	1	1	1	1	1.69697e-08	9.9504e-08	2.18909e-06	1	1	1	1	1	1	1
k__Bacteria;p__Actinobacteria;c__Actinobacteria;o__Actinomycetales;f__Propionibacteriaceae	1	1	1	0.00014321	0.000486162	0.0184741	1	1	1	1	1	1	0.0417409	0.125223	1	0.00133081	0.00470848	0.0944874	1	1	1	1	1	1	1	1	1	1	1	1	1	1	1	1	1	1	0.0089296	0.0227859	0.660791	2.50955e-08	1.40753e-07	3.23732e-06	1	1	1	1	1	1	1
k__Bacteria;p__Spirochaetes;c__Spirochaetes;o__Spirochaetales;f__Spirochaetaceae	1	1	1	0.334955	0.436457	1	1	1	1	1	1	1	1	1	1	1	1	1	1	1	1	1	1	1	1	1	1	1	1	1	1	1	1	0.121199	0.186712	1	1	1	1	0.884238	0.898163	1	0.00080836	0.00186933	0.0598186	1	1	1	1
k__Bacteria;p__Actinobacteria;c__Actinobacteria;o__Actinomycetales;f__Microbacteriaceae	1	1	1	2.526e-25	5.43089e-24	3.25854e-23	1	1	1	1	1	1	1	1	1	1	1	1	1	1	1	1	1	1	1	1	1	1	1	1	2.00133e-08	9.86368e-08	1.38092e-06	1.60949e-05	9.17408e-05	0.000917408	1	1	1	0.574185	0.673362	1	1	1	1	1	1	1	1
k__Bacteria;p__Gemmatimonadetes;c__Gemm-3;o__;f__	1	1	1	0.293153	0.385885	1	1	1	1	1	1	1	1	1	1	1	1	1	1	1	1	1	1	1	1	1	1	1	1	1	1	1	1	1	1	1	1	1	1	0.000107319	0.000329622	0.0138441	1	1	1	1	1	1	1
k__Bacteria;p__Bacteroidetes;c__[Saprospirae];o__[Saprospirales];f__Chitinophagaceae	1	1	1	2.87663e-08	1.61341e-07	3.71085e-06	1	1	1	7.17977e-29	8.73539e-28	5.24123e-27	1	1	1	1	1	1	1	1	1	1	1	1	1	1	1	3.20248e-06	4.82768e-05	0.000204959	5.74794e-10	3.96608e-09	3.96608e-08	1	1	1	1	1	1	0.0769528	0.134147	1	1	1	1	1	1	1	1
k__Bacteria;p__Firmicutes;c__Bacilli;o__Bacillales;f__Paenibacillaceae	1	1	1	2.4039e-30	6.20206e-29	3.10103e-28	1	1	1	1	1	1	1	1	1	1	1	1	1	1	1	1	1	1	1	1	1	0.0181484	0.0331856	1	0.00305071	0.00467776	0.210499	6.37291e-05	0.000302713	0.00363256	1	1	1	6.35359e-07	3.0356e-06	8.19613e-05	1	1	1	1	1	1	1
k__Bacteria;p__Proteobacteria;c__Deltaproteobacteria;o__Myxococcales;f__OM27	1	1	1	0.0070927	0.0166356	0.914958	1	1	1	0.000274369	0.000445088	0.020029	0.15308	0.221845	1	0.0234974	0.0439031	1	1	1	1	1	1	1	1	1	1	1	1	1	1	1	1	1	1	1	0.0771901	0.139319	1	8.91163e-18	2.2992e-16	1.1496e-15	6.72546e-06	2.61939e-05	0.000497684	1	1	1	1
k__Bacteria;p__Bacteroidetes;c__Cytophagia;o__Cytophagales;f__Cytophagaceae	1	1	1	9.78164e-17	1.14712e-15	1.26183e-14	1	1	1	1	1	1	1	1	1	1	1	1	1	1	1	1	1	1	1	1	1	1	1	1	1	1	1	1	1	1	1	1	1	0.301391	0.392721	1	1	1	1	1	1	1	1
k__Bacteria;p__Proteobacteria;c__Deltaproteobacteria;o__Bdellovibrionales;f__Bdellovibrionaceae	1	1	1	0.0102568	0.0224259	1	1	1	1	1	1	1	0.173557	0.240309	1	0.0308467	0.0521455	1	1	1	1	1	1	1	1	1	1	1	1	1	1	1	1	1	1	1	0.0922324	0.158726	1	3.22576e-16	5.94461e-15	4.16123e-14	1	1	1	1	1	1	1
k__Bacteria;p__Fusobacteria;c__Fusobacteriia;o__Fusobacteriales;f__Leptotrichiaceae	1	1	1	0.943043	0.948222	1	1	1	1	1	1	1	1	1	1	1	1	1	1	1	1	1	1	1	1	1	1	1	1	1	1	1	1	1	1	1	1	1	1	0.370166	0.468152	1	1	1	1	1	1	1	1
k__Bacteria;p__Proteobacteria;c__Alphaproteobacteria;o__Rhizobiales;f__Rhizobiaceae	0.00202332	0.00404663	0.141632	0.0150164	0.0307586	1	1	1	1	1	1	1	0.134983	0.215973	1	0.340188	0.423743	1	1	1	1	1	1	1	1	1	1	1	1	1	1	1	1	1	1	1	0.0645467	0.125696	1	0.00665913	0.0136354	0.859028	1	1	1	1	1	1	1
k__Bacteria;p__Chloroflexi;c__Anaerolineae;o__SBR1031;f__A4b	1	1	1	0.00853217	0.0193096	1	1	1	1	4.20771e-25	4.38804e-24	3.07163e-23	1	1	1	1	1	1	1	1	1	1	1	1	1	1	1	2.42731e-05	0.000141225	0.00155348	1.83253e-10	1.40494e-09	1.26444e-08	1	1	1	1	1	1	0.0064444	0.0134085	0.831327	1	1	1	1	1	1	1
k__Bacteria;p__Chloroflexi;c__Anaerolineae;o__OPB11;f__	1	1	1	1	1	1	1	1	1	3.31447e-32	1.14349e-30	2.28698e-30	1	1	1	1	1	1	1.54529e-31	2.62699e-30	7.88097e-30	1	1	1	1	1	1	0.000131405	0.000540821	0.0057818	5.01156e-09	5.638e-08	2.2552e-07	1	1	1	1	1	1	1	1	1	1	1	1	1	1	1	1
k__Bacteria;p__Proteobacteria;c__Gammaproteobacteria;o__Alteromonadales;f__Alteromonadaceae	1	1	1	0.095978	0.160794	1	1	1	1	1	1	1	1	1	1	1	1	1	1	1	1	1	1	1	1	1	1	1	1	1	1	1	1	1	1	1	1	1	1	0.180768	0.259101	1	1	1	1	1	1	1	1
k__Bacteria;p__TM7;c__;o__;f__	1	1	1	1.26711e-21	2.04321e-20	1.63457e-19	1	1	1	1	1	1	1	1	1	1	1	1	1	1	1	1	1	1	1	1	1	1	1	1	1	1	1	1	1	1	1	1	1	2.54198e-06	1.05779e-05	0.000327915	1	1	1	1	1	1	1
k__Bacteria;p__Firmicutes;c__Clostridia;o__Clostridiales;f__EtOH8	1	1	1	8.07666e-09	5.20945e-08	1.04189e-06	1	1	1	1	1	1	1	1	1	1	1	1	1	1	1	1	1	1	1	1	1	1	1	1	1	1	1	1	1	1	1	1	1	0.075649	0.133681	1	1	1	1	1	1	1	1
k__Bacteria;p__Proteobacteria;c__Alphaproteobacteria;o__;f__	1	1	1	0.173335	0.257013	1	1	1	1	1	1	1	1	1	1	1	1	1	1	1	1	1	1	1	1	1	1	1	1	1	1	1	1	1	1	1	1	1	1	0.13853	0.211966	1	1	1	1	1	1	1	1
k__Bacteria;p__Bacteroidetes;c__Flavobacteriia;o__Flavobacteriales;f__[Weeksellaceae]	1	1	1	0.943702	0.948222	1	1	1	1	1	1	1	1	1	1	1	1	1	1	1	1	1	1	1	1	1	1	1	1	1	1	1	1	1	1	1	1	1	1	0.00018677	0.000560311	0.0240934	1	1	1	1	1	1	1
k__Bacteria;p__Firmicutes;c__Clostridia;o__MBA08;f__	1	1	1	5.09784e-31	2.19207e-29	6.57621e-29	1	1	1	1	1	1	1	1	1	1	1	1	1	1	1	1	1	1	1	1	1	1	1	1	1	1	1	1	1	1	1	1	1	8.55194e-06	3.06444e-05	0.0011032	1	1	1	1	1	1	1
k__Bacteria;p__Bacteroidetes;c__Flavobacteriia;o__Flavobacteriales;f__Cryomorphaceae	1	1	1	2.66896e-09	1.91276e-08	3.44296e-07	1	1	1	1	1	1	1	1	1	1	1	1	1	1	1	1	1	1	1	1	1	1	1	1	1	1	1	1	1	1	1	1	1	0.00158905	0.00409974	0.204987	1	1	1	1	1	1	1
k__Bacteria;p__Tenericutes;c__Mollicutes;o__Mycoplasmatales;f__Mycoplasmataceae	1	1	1	1	1	1	1	1	1	1	1	1	1	1	1	1	1	1	1	1	1	1	1	1	1	1	1	1	1	1	1.27601e-30	8.80444e-29	8.80444e-29	1.33169e-08	7.59061e-07	7.59061e-07	1	1	1	1	1	1	1	1	1	1	1	1	1
k__Bacteria;p__Proteobacteria;c__Betaproteobacteria;o__Rhodocyclales;f__Rhodocyclaceae	1	1	1	1.50141e-05	5.53378e-05	0.00193682	1	1	1	1	1	1	1	1	1	1	1	1	1	1	1	1	1	1	1	1	1	1	1	1	1	1	1	1	1	1	1	1	1	0.0023061	0.00561296	0.297487	1	1	1	1	1	1	1
k__Bacteria;p__Proteobacteria;c__Alphaproteobacteria;o__Rhizobiales;f__Methylobacteriaceae	1	1	1	2.14235e-08	1.25619e-07	2.76363e-06	1	1	1	1	1	1	1	1	1	1	1	1	1	1	1	1	1	1	1	1	1	1	1	1	1	1	1	1	1	1	1	1	1	0.627495	0.703885	1	1	1	1	1	1	1	1
k__Bacteria;p__Proteobacteria;c__Betaproteobacteria;o__;f__	1	1	1	1.59172e-08	9.77773e-08	2.05332e-06	1	1	1	1	1	1	1	1	1	1	1	1	1	1	1	1	1	1	1	1	1	1	1	1	1	1	1	1	1	1	1	1	1	0.364516	0.468152	1	1	1	1	1	1	1	1
k__Bacteria;p__Proteobacteria;c__Alphaproteobacteria;o__Rickettsiales;f__mitochondria	1	1	1	1.21936e-05	4.6264e-05	0.00157298	1	1	1	1	1	1	1	1	1	1	1	1	1	1	1	1	1	1	1	1	1	1	1	1	1	1	1	1	1	1	1	1	1	0.465691	0.556242	1	1	1	1	1	1	1	1
k__Bacteria;p__Planctomycetes;c__Planctomycetia;o__Pirellulales;f__Pirellulaceae	1	1	1	0.0634243	0.112079	1	1	1	1	1	1	1	1	1	1	1	1	1	1	1	1	1	1	1	1	1	1	1	1	1	1	1	1	1	1	1	1	1	1	0.03302	0.0635759	1	1	1	1	1	1	1	1
k__Bacteria;p__Acidobacteria;c__BPC102;o__B110;f__	1	1	1	0.0123224	0.0264932	1	1	1	1	1	1	1	1	1	1	1	1	1	1	1	1	1	1	1	1	1	1	1	1	1	1	1	1	1	1	1	1	1	1	1.5893e-17	3.41699e-16	2.0502e-15	1	1	1	1	1	1	1
k__Bacteria;p__Proteobacteria;c__Alphaproteobacteria;o__Rhodospirillales;f__Rhodospirillaceae	1	1	1	1.6634e-05	5.96053e-05	0.00214579	1	1	1	1	1	1	1	1	1	1	1	1	1	1	1	1	1	1	1	1	1	1	1	1	1	1	1	1	1	1	1	1	1	0.174139	0.252404	1	1	1	1	1	1	1	1
k__Bacteria;p__Firmicutes;c__Bacilli;o__Lactobacillales;f__Aerococcaceae	1	1	1	0.869959	0.912396	1	1	1	1	1	1	1	1	1	1	1	1	1	1	1	1	1	1	1	1	1	1	1	1	1	1	1	1	1	1	1	1	1	1	0.702782	0.744794	1	1	1	1	1	1	1	1
k__Bacteria;p__Cyanobacteria;c__Chloroplast;o__Stramenopiles;f__	1	1	1	0.238488	0.331186	1	1	1	1	1	1	1	1	1	1	1	1	1	1	1	1	1	1	1	1	1	1	1	1	1	1	1	1	1	1	1	1	1	1	0.398988	0.494898	1	1	1	1	1	1	1	1
k__Bacteria;p__Proteobacteria;c__Alphaproteobacteria;o__Rhizobiales;f__Hyphomicrobiaceae	1	1	1	0.0634243	0.112079	1	1	1	1	1	1	1	1	1	1	1	1	1	1	1	1	1	1	1	1	1	1	1	1	1	1	1	1	1	1	1	1	1	1	0.704227	0.744794	1	1	1	1	1	1	1	1
k__Bacteria;p__Actinobacteria;c__Actinobacteria;o__Actinomycetales;f__	1	1	1	1.00052e-07	5.37779e-07	1.29067e-05	1	1	1	1	1	1	1	1	1	1	1	1	1	1	1	1	1	1	1	1	1	1	1	1	1	1	1	1	1	1	1	1	1	0.396228	0.494898	1	1	1	1	1	1	1	1
k__Bacteria;p__Acidobacteria;c__Acidobacteria-6;o__iii1-15;f__	1	1	1	0.0367383	0.0696947	1	1	1	1	1	1	1	1	1	1	1	1	1	1	1	1	1	1	1	1	1	1	1	1	1	1	1	1	1	1	1	1	1	1	0.0384215	0.0728879	1	1	1	1	1	1	1	1
k__Bacteria;p__Proteobacteria;c__Alphaproteobacteria;o__Rhizobiales;f__Bradyrhizobiaceae	1	1	1	9.31459e-23	1.71655e-21	1.20158e-20	1	1	1	1	1	1	1	1	1	1	1	1	1	1	1	1	1	1	1	1	1	1	1	1	1	1	1	1	1	1	1	1	1	0.849961	0.87716	1	1	1	1	1	1	1	1
k__Bacteria;p__Proteobacteria;c__Gammaproteobacteria;o__Xanthomonadales;f__Sinobacteraceae	1	1	1	0.139044	0.213532	1	1	1	1	1	1	1	1	1	1	1	1	1	1	1	1	1	1	1	1	1	1	1	1	1	1	1	1	1	1	1	1	1	1	0.566173	0.670058	1	1	1	1	1	1	1	1
k__Bacteria;p__Firmicutes;c__Clostridia;o__Clostridiales;f__Syntrophomonadaceae	1	1	1	1	1	1	1	1	1	7.23705e-31	1.05661e-29	5.28305e-29	1	1	1	1	1	1	1	1	1	1	1	1	1	1	1	7.639e-05	0.000349211	0.00488896	1.9743e-09	1.13123e-08	1.36226e-07	1	1	1	1	1	1	1	1	1	1	1	1	1	1	1	1
k__Bacteria;p__Proteobacteria;c__Deltaproteobacteria;o__Myxococcales;f__	1	1	1	0.00320907	0.00811705	0.41397	1	1	1	1	1	1	1	1	1	1	1	1	1	1	1	1	1	1	1	1	1	1	1	1	1	1	1	1	1	1	1	1	1	1.42087e-19	6.10974e-18	1.83292e-17	1	1	1	1	1	1	1
k__Bacteria;p__Acidobacteria;c__Acidobacteriia;o__Acidobacteriales;f__Acidobacteriaceae	1	1	1	0.0634243	0.112079	1	1	1	1	1	1	1	1	1	1	1	1	1	1	1	1	1	1	1	1	1	1	1	1	1	1	1	1	1	1	1	1	1	1	0.0568842	0.103353	1	1	1	1	1	1	1	1
k__Bacteria;p__Firmicutes;c__Clostridia;o__Natranaerobiales;f__Anaerobrancaceae	1	1	1	1	1	1	1	1	1	1	1	1	1	1	1	1	1	1	1	1	1	1	1	1	1	1	1	0.000402406	0.00143078	0.025754	1.55398e-07	6.30735e-07	1.07225e-05	1	1	1	1	1	1	1	1	1	1	1	1	1	1	1	1
k__Archaea;p__Euryarchaeota;c__Thermoplasmata;o__E2;f__[Methanomassiliicoccaceae]	1	1	1	0.195428	0.286479	1	1	1	1	1	1	1	1	1	1	1	1	1	1	1	1	1	1	1	1	1	1	1	1	1	1	1	1	1	1	1	1	1	1	0.598406	0.681613	1	1	1	1	1	1	1	1
k__Bacteria;p__Chloroflexi;c__Anaerolineae;o__SJA-15;f__	1	1	1	1	1	1	1	1	1	1	1	1	1	1	1	1	1	1	1	1	1	1	1	1	1	1	1	0.00175311	0.00487821	0.112199	1.47027e-06	5.07244e-06	0.000101449	1	1	1	1	1	1	1	1	1	1	1	1	1	1	1	1
k__Bacteria;p__Firmicutes;c__Clostridia;o__Thermoanaerobacterales;f__	1	1	1	1	1	1	1	1	1	1	1	1	1	1	1	1	1	1	1	1	1	1	1	1	1	1	1	0.0157567	0.0305585	1	0.00128366	0.00233085	0.0885724	1	1	1	1	1	1	1	1	1	1	1	1	1	1	1	1
k__Bacteria;p__Proteobacteria;c__Gammaproteobacteria;o__Alteromonadales;f__HTCC2188	1	1	1	0.407406	0.500781	1	1	1	1	1	1	1	1	1	1	1	1	1	1	1	1	1	1	1	1	1	1	1	1	1	1	1	1	1	1	1	1	1	1	5.13389e-07	2.5472e-06	6.62272e-05	1	1	1	1	1	1	1
k__Bacteria;p__Gemmatimonadetes;c__Gemm-1;o__;f__	1	1	1	0.0915859	0.157528	1	1	1	1	1	1	1	1	1	1	1	1	1	1	1	1	1	1	1	1	1	1	1	1	1	1	1	1	1	1	1	1	1	1	0.0137647	0.0273176	1	1	1	1	1	1	1	1
k__Bacteria;p__Bacteroidetes;c__Flavobacteriia;o__Flavobacteriales;f__Blattabacteriaceae	1	1	1	6.00236e-07	2.49776e-06	7.74305e-05	1	1	1	1	1	1	1	1	1	1	1	1	1	1	1	1	1	1	1	1	1	1	1	1	1	1	1	1	1	1	1	1	1	3.08234e-10	2.53293e-09	3.97622e-08	1	1	1	1	1	1	1
[truncated: 56 more columns]

## Sheet: Table S7_1
Table S7. Average OTU representation at the taxonomic genus level and comparison between groups.
Table S7. OTU representation
	HC		RS		FC		MD		PD		WD		CP		CA		CRC		CD		UC		IBD
OTU	Average	Standard Deviation	Average	Standard Deviation	Average	Standard Deviation	Average	Standard Deviation	Average	Standard Deviation	Average	Standard Deviation	Average	Standard Deviation	Average	Standard Deviation	Average	Standard Deviation	Average	Standard Deviation	Average	Standard Deviation	Average	Standard Deviation
k__Bacteria;p__Bacteroidetes;c__Bacteroidia;o__Bacteroidales;f__Bacteroidaceae;g__Bacteroides	0.200816	0.186871	0.196192	0.000130737	0.340286	4.97302e-05	0.154133	0.000806571	0.155215	0	0.101239	0.000158645	0.288952	0.000234804	0.230386	0.000177587	0.155119	1.51373e-05	0.174363	5.20583e-07	0.171879	5.93109e-06	0.176648	4.09321e-06
k__Bacteria;p__Firmicutes;c__Clostridia;o__Clostridiales;f__Ruminococcaceae;g__	0.0969856	0.0639768	0.105021	0	0.0786771	0	0.115287	0	0.137378	0	0.0910343	0	0.113509	0	0.106969	0	0.0854024	0	0.0585024	0	0.0710576	0	0.0608403	0
k__Bacteria;p__Firmicutes;c__Clostridia;o__Clostridiales;f__Lachnospiraceae;g__	0.088415	0.0503095	0.0547393	0.000820909	0.0965186	1.09892e-05	0.0647355	0.00105529	0.0432931	0.000640519	0.0956069	0.000493307	0.0711045	5.02172e-05	0.0911842	0.000704644	0.0836133	0.00137451	0.0774251	0.00144488	0.0826048	0.000210456	0.0773464	0.00108377
k__Bacteria;p__Firmicutes;c__Clostridia;o__Clostridiales;f__;g__	0.083238	0.0524938	0.0825304	0	0.0752052	1.92947e-05	0.0834514	0	0.118053	0	0.0989685	0.000415908	0.0624364	0	0.075812	2.31474e-05	0.0762124	6.41257e-05	0.0861287	1.50573e-05	0.0829027	7.18836e-05	0.0844856	5.01103e-05
k__Bacteria;p__Firmicutes;c__Clostridia;o__Clostridiales;f__Lachnospiraceae;g__Blautia	0.0627345	0.0752936	0.0356128	0.000514789	0.0597405	0.000104998	0.0466417	0.000112495	0.0228517	0.000128299	0.0998004	0	0.0333005	4.89093e-05	0.049026	0.000246584	0.0579179	0.000209091	0.192813	2.43876e-05	0.1604	1.75452e-05	0.177973	2.15293e-05
k__Bacteria;p__Firmicutes;c__Clostridia;o__Clostridiales;f__Ruminococcaceae;g__Faecalibacterium	0.0497132	0.0446004	0.0421153	0	0.0493657	1.07243e-05	0.0717766	0	0.0866262	0	0.0330227	2.76942e-05	0.0236926	0	0.0486522	1.86668e-05	0.0415022	0	0.0285695	8.05079e-07	0.0508022	8.83978e-06	0.039965	6.05205e-06
k__Bacteria;p__Firmicutes;c__Clostridia;o__Clostridiales;f__Ruminococcaceae;g__Ruminococcus	0.036806	0.0346197	0.0321265	0.000248616	0.0428956	2.49845e-06	0.0423241	0.000256277	0.02754	0	0.0318799	6.50236e-05	0.0324125	0.000433373	0.0465746	0.0003457	0.0342676	0	0.0254049	1.80848e-06	0.0217049	1.23558e-06	0.0240816	1.59139e-06
k__Bacteria;p__Bacteroidetes;c__Bacteroidia;o__Bacteroidales;f__Prevotellaceae;g__Prevotella	0.0341218	0.0970932	0.0422184	0	0.0294331	0	0.0332001	0	0.079948	0	0.00912201	0	0.0712217	0	0.0216002	1.81364e-06	0.0244535	0	0.000504111	0	0.0111758	0	0.00545422	0
k__Bacteria;p__Verrucomicrobia;c__Verrucomicrobiae;o__Verrucomicrobiales;f__Verrucomicrobiaceae;g__Akkermansia	0.0267024	0.0605544	0.0257395	0	0.0133794	0	0.0310408	0	0.0140587	0	0.0102041	0	9.1464e-05	9.53733e-06	0.026837	0	0.047954	0	0.0211118	0	0.00613803	0	0.0147226	0
k__Bacteria;p__Bacteroidetes;c__Bacteroidia;o__Bacteroidales;f__Rikenellaceae;g__	0.0128477	0.0486364	0.0308939	0	0.0333737	0	0.0115684	0	0.00652219	0	0.0121859	1.00095e-05	0.015502	0	0.0359728	1.62191e-06	0.0118272	0	0.0193124	0	0.00802561	0	0.0145465	0
k__Bacteria;p__Proteobacteria;c__Gammaproteobacteria;o__Enterobacteriales;f__Enterobacteriaceae;g__	0.010116	0.0177583	0.0190283	4.36176e-05	0.00145887	1.26296e-06	0.0132073	2.33207e-05	0.0148418	0	0.00832162	3.04819e-05	0.025818	0.000185322	0.0242561	9.03171e-05	0.0296118	0.00119851	0.0274248	2.36217e-05	0.0122833	0.000469982	0.020724	0.000322791
k__Bacteria;p__Firmicutes;c__Clostridia;o__Clostridiales;f__Lachnospiraceae;g__[Ruminococcus]	0.0291469	0.0435356	0.014245	0	0.00737188	0	0.00551785	0	0.00106898	0	0.0111743	0	0.00412359	0	0.0166323	0	0.0367087	0	0.0486529	0	0.0255748	0	0.038087	0
k__Bacteria;p__Actinobacteria;c__Actinobacteria;o__Bifidobacteriales;f__Bifidobacteriaceae;g__Bifidobacterium	0.0248817	0.0154491	0.0273051	0	0.0147702	1.33861e-06	0.0381452	0	0.0099053	0	0.0858588	0	0.00107096	0	0.00724769	5.4426e-06	0.00683678	0	0.0234412	1.02504e-06	0.0405094	8.10981e-07	0.031287	9.43976e-07
k__Bacteria;p__Bacteroidetes;c__Bacteroidia;o__Bacteroidales;f__Porphyromonadaceae;g__Parabacteroides	0.0144665	0.0172947	0.0180606	0	0.0215693	0	0.0138046	0	0.00634432	0	0.00516855	0	0.019439	0	0.0202211	1.22106e-05	0.0170586	0	0.00710797	0	0.00865998	0	0.00795806	0
k__Bacteria;p__Firmicutes;c__Clostridia;o__Clostridiales;f__Lachnospiraceae;g__Coprococcus	0.0188653	0.0137815	0.0171576	0	0.00605097	2.26632e-06	0.024481	0	0.0304811	0	0.0204938	3.32834e-05	0.0168659	0	0.013353	7.31887e-06	0.0186731	0	0.00545549	4.8231e-07	0.00814568	3.84114e-06	0.00668714	2.64898e-06
k__Bacteria;p__Firmicutes;c__Erysipelotrichi;o__Erysipelotrichales;f__Erysipelotrichaceae;g__	0.00769276	0.0237414	0.0157283	0	0.0132399	2.22899e-07	0.0178441	0	0.0120802	0	0.0212348	0	0.0153878	0	0.0124902	0	0.00529385	0	0.0108914	2.53429e-07	0.015685	0	0.0136001	1.87574e-07
k__Bacteria;p__Firmicutes;c__Clostridia;o__Clostridiales;f__Ruminococcaceae;g__Oscillospira	0.00817724	0.0159322	0.0221545	0.0301081	0.00684665	0.00450462	0.00848934	0.00740477	0.0100305	0.00635029	0.00546517	0.00513478	0.00414379	0.00308737	0.00779174	0.00779933	0.00901223	0.0104785	0.00536395	0.00514988	0.00390054	0.00376497	0.00431374	0.00462605
k__Bacteria;p__Firmicutes;c__Bacilli;o__Lactobacillales;f__Streptococcaceae;g__Streptococcus	0.00721274	0.0225594	0.00956	0.000117649	0.00125029	9.87995e-06	0.0111005	2.13213e-05	0.0161281	4.2408e-05	0.0144911	3.78133e-05	0.00803351	0	0.00750289	7.45166e-05	0.0131443	0.000132726	0.0269174	1.13521e-05	0.0200076	1.1474e-05	0.0237512	1.15461e-05
k__Bacteria;p__Firmicutes;c__Clostridia;o__Clostridiales;f__Veillonellaceae;g__Dialister	0.00441338	0.0225225	0.0115817	3.05729e-05	0.00597224	6.60613e-07	0.0174905	1.58424e-05	0.00913542	2.2685e-05	0.00740945	0	0.011899	0	0.0084379	2.67541e-05	0.00565728	3.69035e-05	0.00944438	2.31407e-05	0.0119863	1.35326e-06	0.0106702	1.72731e-05
k__Bacteria;p__Firmicutes;c__Clostridia;o__Clostridiales;f__Lachnospiraceae;g__Dorea	0.0104666	0.0169564	0.00888733	0.00266354	0.00533987	0.00099041	0.0116429	0.00105185	0.00482476	0.000812243	0.0132026	0.00645724	0.00474799	0.000109943	0.00649128	0.0101575	0.00786028	0.00173956	0.0100881	0.000285217	0.0129467	0.00173633	0.0110413	0.00121677
k__Bacteria;p__Bacteroidetes;c__Bacteroidia;o__Bacteroidales;f__[Barnesiellaceae];g__	0.00877888	0.0252834	0.010408	0	0.00764215	0	0.00497158	0	0.00503971	0	0.00467656	0	0.00440371	0	0.00872967	3.79787e-05	0.0045269	9.71648e-05	0.00101471	0	0.00150566	0	0.00123282	0
k__Bacteria;p__Firmicutes;c__Clostridia;o__Clostridiales;f__Clostridiaceae;g__SMB53	0.00962702	0.0101494	0.00744333	0	0.00297455	1.54143e-05	0.00667302	2.57663e-05	0.0134074	0	0.0428903	2.02152e-05	0.00387688	0	0.00520762	2.85087e-05	0.00730356	3.08266e-05	0.00697295	1.02647e-06	0.0262327	5.37106e-07	0.0165017	8.56813e-07
k__Bacteria;p__Actinobacteria;c__Coriobacteriia;o__Coriobacteriales;f__Coriobacteriaceae;g__Collinsella	0.0110806	0.0131606	0.00905755	3.7802e-06	0.000972437	0	0.0110743	7.59084e-06	0.0106083	0	0.0197174	0	0.00123296	0	0.00256795	2.9253e-06	0.00340904	5.28168e-06	0.0291361	1.13303e-05	0.0308779	1.94683e-05	0.0306151	1.56059e-05
k__Bacteria;p__Firmicutes;c__Clostridia;o__Clostridiales;f__Clostridiaceae;g__	0.00459479	0.016702	0.00617203	0.000373716	0.00718857	0.000361345	0.00869359	0.000203642	0.0103573	0.000199989	0.0501103	0.000194066	0.0108183	0	0.00551902	0.00115269	0.00391449	0.000637024	0.0171208	0.000776259	0.0128919	0.000332453	0.0152801	0.000616536
k__Bacteria;p__Bacteroidetes;c__Bacteroidia;o__Bacteroidales;f__S24-7;g__	0.00745208	0.0216259	0.00893596	0	0.00464072	1.81394e-06	0.00531481	1.7236e-05	0.0027619	0	0.00310607	7.86559e-06	0.00680006	1.83813e-05	0.00596845	6.54141e-06	0.00959033	0	0.00290268	1.61217e-06	0.000862281	5.29806e-07	0.00184073	1.25392e-06
k__Bacteria;p__Firmicutes;c__Erysipelotrichi;o__Erysipelotrichales;f__Erysipelotrichaceae;g__[Eubacterium]	0.00400817	0.0131701	0.00887091	0.0104357	0.00152445	0.00949345	0.0132119	0.0126257	0.0110097	0.0107579	0.0047231	0.0533413	0.0019995	0.01739	0.00567314	0.0105205	0.00417859	0.00592155	0.00311437	0.0260479	0.00629064	0.0339437	0.00466175	0.0299967
k__Bacteria;p__Actinobacteria;c__Coriobacteriia;o__Coriobacteriales;f__Coriobacteriaceae;g__	0.00967003	0.020087	0.0125117	1.05685e-06	0.000420739	0	0.01988	0	0.00917832	0	0.00959442	0	0.00144464	0	0.00133058	2.97645e-06	0.00133262	0	0.00071438	0	0.00519155	0	0.00229638	0
k__Bacteria;p__Firmicutes;c__Clostridia;o__Clostridiales;f__Veillonellaceae;g__Phascolarctobacterium	0.0053686	0.00861831	0.00506222	0.000131326	0.00670895	2.11599e-05	0.00671468	2.39619e-06	0.0213242	0	0.000601969	0.000290065	0.00129522	0.000442296	0.00549717	0.00356631	0.0148916	0.000470675	0.00211834	0.000193813	0.00137204	7.01311e-05	0.0018594	0.000154356
k__Bacteria;p__Proteobacteria;c__Gammaproteobacteria;o__Enterobacteriales;f__Enterobacteriaceae;g__Erwinia	0.00934926	0.022077	0.00399574	0.0197124	5.86984e-06	0.0141513	0.000748833	0.0013266	5.61084e-05	0.000600449	2.303e-05	0.0105971	8.65294e-05	0	0.00689105	0.0207615	0.0162515	0.029419	0.000155595	5.94579e-05	9.75737e-05	0.00412588	5.21e-05	0.00282104
k__Bacteria;p__Firmicutes;c__Clostridia;o__Clostridiales;f__Clostridiaceae;g__Clostridium	0.0067336	0.00718068	0.00279987	0.000172249	0.00560991	0.000240269	0.00255986	0.000134033	0.00578048	6.21703e-05	0.0115858	0.000113141	0.00952545	3.02893e-05	0.00714993	0.000776552	0.00910955	0.00255034	0.00229199	0.000198762	0.00737713	5.62467e-05	0.00449506	0.000153559
k__Archaea;p__Euryarchaeota;c__Methanobacteria;o__Methanobacteriales;f__Methanobacteriaceae;g__Methanobrevibacter	0.00612692	0.0100308	0.00220836	0.00011006	0.00288206	8.46316e-05	0.000797968	0.000207487	0.000262109	0	0.00437121	2.73752e-05	0	0	0.00678292	0.00060621	0.016485	0.000539235	2.07502e-05	1.5755e-05	0.000830385	7.82567e-06	0.000292097	1.28955e-05
k__Bacteria;p__Firmicutes;c__Clostridia;o__Clostridiales;f__Lachnospiraceae;g__Roseburia	0.0098779	0.0105521	0.00523154	0.00300418	0.00479753	0.00232974	0.00765247	0.00949204	0.00649101	0.00188059	0.00136589	0.00302189	0.0111308	0.00072563	0.00451106	0.00395626	0.00334889	0.00377153	0.00235431	0.00137232	0.00211652	0.00163807	0.00226485	0.00151704
k__Bacteria;p__Proteobacteria;c__Betaproteobacteria;o__Burkholderiales;f__Alcaligenaceae;g__Sutterella	0.0079627	0.0136314	0.00898289	3.53754e-06	0.00522986	0	0.00187654	1.42584e-05	0.00676778	0	0.00231519	0	0.00178083	2.60578e-05	0.00267432	3.24644e-06	0.00285512	0.000120754	0.00361628	0	0.0038203	0	0.00376986	0
k__Bacteria;p__Firmicutes;c__Clostridia;o__Clostridiales;f__Lachnospiraceae;g__Lachnospira	0.00537466	0.0188063	0.00211434	1.92977e-06	0.0135596	0	0.00316152	0	0.0264645	0	0.00308927	0	0.00440344	2.83134e-05	0.00407319	1.93692e-06	0.00338142	0	0.00368254	0	0.00729981	0	0.00538951	0
k__Bacteria;p__Bacteroidetes;c__Bacteroidia;o__Bacteroidales;f__[Paraprevotellaceae];g__Paraprevotella	0.00310179	0.0107345	0.00495649	0	0.00260096	4.02549e-06	0.00395044	1.36619e-05	0.00373904	0	0.000511828	3.41107e-05	0.0137809	0	0.0044395	1.24587e-05	0.00510736	0	1.04296e-05	2.5927e-06	0.000270123	1.11126e-06	0.000134296	2.09751e-06
k__Bacteria;p__Firmicutes;c__Clostridia;o__Clostridiales;f__Veillonellaceae;g__Veillonella	0.00101544	0.00790259	0.00477084	0.000719166	0.00026888	1.86598e-05	0.00539103	0.000682909	0.000578752	0	0.000188972	2.10375e-05	0.000170312	0	0.00196826	0.000290302	0.00595896	9.24033e-05	0.022897	2.55089e-05	0.000704362	7.10226e-06	0.0129197	1.96222e-05
k__Bacteria;p__Tenericutes;c__Mollicutes;o__RF39;f__;g__	0.00324357	0.00889507	0.000801687	3.68782e-05	0.00341438	2.34574e-06	0.000396937	0	0.000271852	0	0.0063836	1.81797e-05	0.00108102	0	0.00455643	3.43355e-05	0.00467904	0.000136956	0.000219118	5.85578e-07	0.00110323	4.58397e-06	0.000608933	3.16561e-06
k__Bacteria;p__Firmicutes;c__Clostridia;o__Clostridiales;f__Christensenellaceae;g__	0.0028242	0.00792974	0.00286197	0.000370722	0.00294113	0.000281044	0.00154969	0.00205132	0.00588005	0.000500515	0.000626631	0.00225403	0.00130427	0	0.00212085	0.000669337	0.00771089	0.000742352	0.000192248	0.00143989	0.000377437	0.00191133	0.000162717	0.00167372
k__Bacteria;p__Proteobacteria;c__Alphaproteobacteria;o__Sphingomonadales;f__Sphingomonadaceae;g__Sphingomonas	2.37529e-05	0.00941614	2.15291e-05	0	4.94202e-07	2.22063e-06	0	0	0	0	0.00155614	2.24164e-05	0	0	0.0030132	4.95116e-06	0.013355	0	0	1.95651e-06	0	2.58865e-06	0	2.2708e-06
k__Bacteria;p__Bacteroidetes;c__Bacteroidia;o__Bacteroidales;f__;g__	0.000891843	0.0106508	0.00431186	0.0159836	0.000275245	0.0141836	0.00177803	0.00969939	0.00158299	0.00533643	0.00019931	0.00779005	0.00628524	0.00523464	0.00263491	0.0166542	0.000448981	0.00842425	3.59043e-05	0.0034487	4.76632e-05	0.00534206	1.53e-07	0.0044242
k__Bacteria;p__Firmicutes;c__Bacilli;o__Lactobacillales;f__Lactobacillaceae;g__Lactobacillus	0.00228837	0.00546143	0.00129035	0	3.15095e-05	5.42663e-07	0.00370394	0	6.43767e-05	0	0.00131127	2.06679e-05	0.00362272	0	0.00190471	2.86658e-06	0.00355896	0	0.00209079	3.64375e-07	0.00971853	2.95095e-07	0.00444924	3.34776e-07
k__Bacteria;p__Firmicutes;c__Erysipelotrichi;o__Erysipelotrichales;f__Erysipelotrichaceae;g__Catenibacterium	0.00147783	0.00637763	0.00192043	0	0.000654243	2.28441e-07	0.00284238	0	0.00126681	0	0.00339063	0	0.0023384	0	0.00242502	0	0.00238568	0	0.000721407	0	0.0010148	0	0.000864135	0
k__Bacteria;p__Firmicutes;c__Clostridia;o__Clostridiales;f__Peptostreptococcaceae;g__	0.00274609	0.0061791	0.00113593	0.00264239	0.000326382	0.000646712	0.000470399	0.00441811	0.000442453	0	0.00211976	8.55218e-05	0.00550492	0.000687484	0.00179922	0.00250862	0.004359	0.00231862	0.00510221	0.000473967	0.00542685	0.00682067	0.00536768	0.00466634
k__Bacteria;p__Firmicutes;c__Clostridia;o__Clostridiales;f__Lachnospiraceae;g__Anaerostipes	0.00288979	0.0097151	0.00130739	0	0.00148846	4.97033e-07	0.00310998	0	0.00114819	0	0.00193334	8.42621e-06	0.000686661	0	0.00204944	1.52642e-06	0.00179369	0	0.00064089	5.4346e-07	0.00109814	0	0.000877299	4.03678e-07
k__Bacteria;p__Firmicutes;c__Clostridia;o__Clostridiales;f__Lachnospiraceae;g__Lachnobacterium	0.00230439	0.00683173	0.00096091	0.000162657	0.00299478	2.67856e-07	0.00037261	0.00258806	0.00102915	0	0.000670822	3.56072e-05	0.00109585	0.000913633	0.00266391	0.000694614	0.00254042	3.0789e-06	0.000450716	1.36447e-05	0.000307063	1.06686e-05	0.000399277	1.23755e-05
k__Bacteria;p__Actinobacteria;c__Coriobacteriia;o__Coriobacteriales;f__Coriobacteriaceae;g__Adlercreutzia	0.00125014	0.00620117	0.00197378	0	0.000221341	0	0.0120744	6.16223e-06	0.0026204	0	0.00295718	0	0.000367631	0	0.000227954	0	0.000138107	7.28898e-05	0.000969251	3.17196e-06	0.00199996	0	0.00146802	2.3602e-06
k__Bacteria;p__Proteobacteria;c__Gammaproteobacteria;o__Pasteurellales;f__Pasteurellaceae;g__Haemophilus	0.00154167	0.00591532	0.000868598	1.92977e-06	0.00176166	1.76481e-05	0.00259334	0	0.0021866	0	0.000507293	2.28987e-05	0.000316534	1.31658e-05	0.00206731	1.04033e-05	0.00105131	0	0.00446938	1.56267e-05	0.00124456	7.97459e-06	0.00300671	1.28613e-05
k__Bacteria;p__Bacteroidetes;c__Bacteroidia;o__Bacteroidales;f__[Paraprevotellaceae];g__[Prevotella]	0.000663893	0.00912957	0.00185026	0	0.00047842	0	0.00165976	0	0.00511135	0	0.00568789	0	0.00806512	0	0.00172638	4.63898e-06	0.00121815	4.28055e-05	6.79786e-06	0	0.000371213	0	0.000121466	0
k__Bacteria;p__Fusobacteria;c__Fusobacteriia;o__Fusobacteriales;f__Fusobacteriaceae;g__Fusobacterium	0.000171436	0.00699851	0.000157673	0	3.46159e-05	0	2.03767e-05	0	3.48126e-05	0	0.000262437	0	3.0489e-05	0	0.00195034	5.03621e-06	0.00847511	0	0.00204249	0	0.000245412	0	0.00113046	0
k__Bacteria;p__Bacteroidetes;c__Bacteroidia;o__Bacteroidales;f__[Odoribacteraceae];g__Odoribacter	0.00332101	0.00668341	0.00168159	0	0.00136288	1.80646e-05	0.00105641	0	0.00135862	0	0.000841083	0.000152407	0.000155735	3.36353e-05	0.00121058	6.51876e-05	0.00316375	4.7918e-07	0.000223023	9.75751e-06	0.00040757	1.90486e-05	0.000316621	1.47563e-05
k__Bacteria;p__Firmicutes;c__Bacilli;o__Lactobacillales;f__Enterococcaceae;g__Enterococcus	0.00075812	0.00203278	0.00158247	0	7.98185e-06	3.89908e-07	0.00492245	0	0.0011874	0	0.00317891	8.97721e-06	0.00285703	0	0.000991977	1.73479e-06	0.00228189	0	0.00228302	2.33944e-07	0.000272573	0	0.0014174	1.73152e-07
k__Bacteria;p__Proteobacteria;c__Deltaproteobacteria;o__Desulfovibrionales;f__Desulfovibrionaceae;g__Desulfovibrio	0.00082142	0.00212592	0.00213773	0	0.00031924	0	0.000987524	0	0.00225441	0	0.0005209	0	0.000346719	0	0.00149997	1.88306e-06	0.00205209	0	7.46563e-05	0	4.63443e-05	0	5.17e-05	0
k__Bacteria;p__Firmicutes;c__Clostridia;o__Clostridiales;f__Veillonellaceae;g__Acidaminococcus	0.000461441	0.00495205	0.000970048	0	0.00207145	5.78535e-07	0.00194518	0	0	0	0.000625799	0	0.000471462	0	0.00170358	9.61805e-07	0.00206336	0	8.63944e-05	3.43046e-06	0.00398747	2.80537e-07	0.00197935	2.58118e-06
k__Bacteria;p__Proteobacteria;c__Deltaproteobacteria;o__Desulfovibrionales;f__Desulfovibrionaceae;g__Bilophila	0.00131977	0.00403942	0.00259805	0	0.00100465	0	0.00164965	0	0.000597605	0	0.000514049	0	0.000903592	0	0.000736462	1.53361e-06	0.0015748	0	0.000553212	0	0.00152243	0	0.000908203	0
k__Bacteria;p__Bacteroidetes;c__Bacteroidia;o__Bacteroidales;f__[Odoribacteraceae];g__Butyricimonas	0.0018625	0.00437599	0.00101435	1.05685e-06	0.000575862	3.592e-07	0.000991619	0	0.00178159	0	0.00186333	7.95906e-06	0.00138056	0	0.00163712	5.38067e-06	0.000644238	0	0.000135663	3.95328e-07	0.000152084	0	0.000132467	2.94167e-07
k__Bacteria;p__Firmicutes;c__Clostridia;o__Clostridiales;f__[Mogibacteriaceae];g__	0.00132545	0.00280912	0.00160926	0	0.000480236	2.16346e-07	0.00214269	0	0.0012937	0	0.00137403	8.88256e-06	0.00283603	3.35358e-06	0.000954322	2.79918e-06	0.00152595	0	0.000581269	2.4134e-07	0.000965497	2.54946e-07	0.000570861	2.47677e-07
k__Bacteria;p__Firmicutes;c__Bacilli;o__Turicibacterales;f__Turicibacteraceae;g__Turicibacter	0.000495426	0.00344936	0.000961374	0	0.000776531	3.99424e-07	0.00149694	0	0.000440697	0	0.00444382	0	0.00255155	0	0.00153366	5.25303e-07	4.05465e-06	0	0.000494437	0	0.00372355	0	0.00209691	0
k__Bacteria;p__Proteobacteria;c__Alphaproteobacteria;o__RF32;f__;g__	0.00172441	0.00414496	0.00191175	5.15779e-06	0.00100385	1.97363e-06	0.000289032	0	0.00281193	0	0.000235164	1.03339e-05	0.0026436	1.03545e-05	0.0010204	8.13168e-05	0.000988439	1.28266e-05	0.00013958	7.14968e-07	0.000748688	2.82981e-07	0.000416852	5.70714e-07
k__Bacteria;p__Proteobacteria;c__Gammaproteobacteria;o__Aeromonadales;f__Succinivibrionaceae;g__Succinivibrio	0.00026468	0.00626398	0.00507575	0.000102553	0	1.31094e-06	0.000405367	0	0	0	1.50147e-05	0	0	0	0.00016105	0.000251565	0.000437835	0.000549357	0	7.79241e-07	4.00179e-07	2.36969e-07	1.93e-07	6.05652e-07
k__Bacteria;p__Firmicutes;c__Clostridia;o__Clostridiales;f__Veillonellaceae;g__Megasphaera	0.000929335	0.00273	0.000922808	0	2.64346e-06	3.86139e-07	0.000249531	0	0	0.000100165	0.000115222	0	0.000104712	0	0.00146606	0	0.00139888	0	3.69243e-05	0	0.00461969	0	0.00220279	0
k__Bacteria;p__Bacteroidetes;c__Bacteroidia;o__Bacteroidales;f__Porphyromonadaceae;g__Porphyromonas	0.000213282	0.00240713	0.000245648	6.64367e-05	0.000121777	8.10767e-07	4.14279e-05	0.00284315	0	0	5.11594e-05	9.79098e-06	3.82362e-05	1.27351e-05	0.000170588	3.40845e-05	0.00947433	5.74669e-06	2.85132e-05	0.000362607	2.07612e-05	0.000121245	2.49641e-05	0.000279883
k__Bacteria;p__Bacteroidetes;c__Bacteroidia;o__Bacteroidales;f__Rikenellaceae;g__Alistipes	0.000175196	0.0036865	0.000907164	7.73841e-06	0.000563054	5.62946e-07	0.000245195	1.23245e-06	0.000369719	0	0.00149582	0	6.71513e-05	7.44818e-06	0.00161507	2.53544e-05	0.000538105	5.18048e-05	6.43147e-05	9.72998e-06	0.000539808	5.62836e-06	0.000297637	8.11849e-06
k__Bacteria;p__Actinobacteria;c__Coriobacteriia;o__Coriobacteriales;f__Coriobacteriaceae;g__Slackia	0.000837014	0.00365769	0.00221734	2.93755e-06	6.28434e-05	3.8813e-07	0.00317911	7.44022e-05	0.00205749	0	0.000288269	0	0	0	7.15254e-05	9.83231e-06	0.000167214	0	0.000844632	2.42271e-07	0.00127166	2.62248e-07	0.000990595	2.51636e-07
k__Bacteria;p__Proteobacteria;c__Alphaproteobacteria;o__Rhodobacterales;f__Rhodobacteraceae;g__Paracoccus	1.13595e-05	0.00168093	1.54886e-07	0.00480368	3.06175e-08	0.000203598	2.89032e-06	0.00520483	0	0.00338213	0	0.000691336	0	0	0.00105495	0.000336685	0.00476381	0.0010246	0	0.003343	0	0.00345165	0	0.00339984
k__Bacteria;p__Firmicutes;c__Clostridia;o__Clostridiales;f__Veillonellaceae;g__	0.000756098	0.00315013	0.00128663	1.93157e-05	0.000552397	1.12076e-05	0.000540971	0	0.000107974	0	0.000253421	5.94635e-05	0.000203073	1.70373e-05	0.00079624	1.88579e-05	0.00117154	0	0.000107969	1.39509e-06	3.6503e-05	1.91011e-06	2.8e-06	1.65096e-06
k__Bacteria;p__Firmicutes;c__Bacilli;o__Lactobacillales;f__Streptococcaceae;g__Lactococcus	0.000390496	0.00155999	0.0019291	0	0.000140218	0	0.000309505	0	0.000278539	0	0.00120577	0	0.000202538	0	0.000412954	0	0.000502094	0	0.000594665	0	0.00152028	0	0.00101278	0
k__Bacteria;p__Firmicutes;c__Clostridia;o__Halanaerobiales;f__Halanaerobiaceae;g__	8.5691e-07	0.00205784	0.000353758	0.000101611	0	0.000172342	0.00100149	0.000542305	0	0	0	6.76306e-05	0.0123939	0.000595631	0.00107924	0.000214039	0	5.60352e-07	0	3.98441e-05	0	2.88987e-05	0	3.60805e-05
k__Bacteria;p__Firmicutes;c__Bacilli;o__Bacillales;f__Staphylococcaceae;g__Staphylococcus	0.00103877	0.00247595	0.000179048	0.000426208	4.43718e-06	3.79356e-05	2.5772e-05	0.000361131	0.000320793	0	0.000196791	0.000113899	2.40602e-06	0.000509512	0.000517694	0.000656868	0.0038957	2.68954e-05	3.38982e-05	2.53491e-05	1.11317e-05	3.79632e-05	0	3.21355e-05
k__Bacteria;p__Cyanobacteria;c__4C0d-2;o__YS2;f__;g__	0.000347988	0.00220299	0.000934734	3.31791e-06	0.000725235	3.99637e-07	0.00231996	1.23081e-05	0.00100526	0	0.00180579	0	0.000917081	4.23149e-05	0.000358298	1.30442e-05	0.000604001	0	6.54686e-05	0	0.000107639	0	3.67e-05	0
k__Bacteria;p__Bacteroidetes;c__Bacteroidia;o__Bacteroidales;f__[Paraprevotellaceae];g__YRC22	7.0486e-06	0.00123423	0.000742831	0	5.82477e-05	0	5.1544e-05	0	0	0	8.71804e-06	0	0.00909316	0	0.00102191	0	4.85e-07	0	0	0	0	0	0	0
k__Bacteria;p__Firmicutes;c__Clostridia;o__Clostridiales;f__Peptostreptococcaceae;g__[Clostridium]	0.000141015	0.00116442	0.00205394	0.00016665	1.87952e-06	1.97295e-05	0.00267065	0.000136176	0.00236555	0	4.6093e-06	0.000150161	2.90287e-05	0	2.025e-05	0.000217757	6.85739e-05	0.000573558	8.47201e-06	2.82033e-05	4.63188e-05	0.000102059	2.58e-05	7.39546e-05
k__Bacteria;p__Actinobacteria;c__Actinobacteria;o__Actinomycetales;f__Micrococcaceae;g__Nesterenkonia	0.00532928	0.00132938	4.64657e-07	3.47685e-06	2.85395e-08	0	0.000314081	0	0	0	1.49437e-06	0	0	0	5.33431e-07	0	0	0	0	0	8.74109e-08	0	0	0
k__Bacteria;p__Actinobacteria;c__Actinobacteria;o__Actinomycetales;f__Actinomycetaceae;g__Actinomyces	0.00275393	0.00174553	0.000194691	0	8.26527e-05	0	0.000288791	3.90726e-05	0.000206134	0	0.000423096	0	0.000183894	0	0.000219844	0	0.00102933	0	0.00034491	0	0.000431063	0	4.77e-05	0
k__Bacteria;p__Proteobacteria;c__Epsilonproteobacteria;o__Campylobacterales;f__Helicobacteraceae;g__Helicobacter	0.00112128	0.00274668	0.000174556	6.4801e-05	0	1.67348e-05	0	4.21289e-05	0	0	0	2.73103e-05	0	6.58397e-05	0.000479815	6.39913e-05	0.00228778	0.000104132	0	2.5625e-05	0	5.84178e-06	0	1.96599e-05
k__Bacteria;p__Bacteroidetes;c__Bacteroidia;o__Bacteroidales;f__[Paraprevotellaceae];g__	9.60709e-05	0.000892298	0.000721766	0	0.000130019	0	0.000824222	2.15078e-05	0.000147809	0	0.000422819	9.79098e-06	0.000485793	2.4023e-05	0.000507207	3.66274e-06	0.000916623	0	0	0	0	0	0	0
k__Bacteria;p__Actinobacteria;c__Acidimicrobiia;o__Acidimicrobiales;f__C111;g__	0.00423168	0.00137906	9.91267e-06	8.58834e-06	0	0	3.49246e-05	0	0	0	0	0	0.000155966	0	2.04263e-05	2.67342e-06	2.86697e-07	0	0	0	0	0	0	0
k__Bacteria;p__Proteobacteria;c__Epsilonproteobacteria;o__Campylobacterales;f__Helicobacteraceae;g__	0.0010999	0.00306949	0.000201506	2.29644e-05	3.60053e-08	7.72457e-07	0	0	0	0	0	0	6.78786e-07	6.68774e-05	0.000385052	0.000113472	0.00187104	0	4.41231e-08	1.4251e-05	0	4.42151e-07	0.000133145	1.05994e-05
k__Bacteria;p__Actinobacteria;c__Coriobacteriia;o__Coriobacteriales;f__Coriobacteriaceae;g__Eggerthella	0.00014642	0.00139878	0.000317206	0	0.000187191	0	0.00154006	0	0.000293041	0	0.00116903	0	0	0	0.000252759	1.12122e-06	0.000279564	0	0.000907084	2.53429e-07	0.00104504	0	0.00100021	1.87574e-07
k__Bacteria;p__Proteobacteria;c__Gammaproteobacteria;o__Enterobacteriales;f__Enterobacteriaceae;g__Klebsiella	5.71313e-05	0.000589084	0.000405645	0	0.000269811	0	0.000359363	0	0	0	0	0	0.00183273	0	0.000180822	6.11886e-06	0.000116438	0	0.00562495	0	0.000577952	0	0.00345284	0
k__Bacteria;p__Firmicutes;c__Clostridia;o__Clostridiales;f__Veillonellaceae;g__Mitsuokella	8.70707e-05	0.00232712	0.0013475	0	9.20695e-08	7.01753e-06	0.000404162	0	0.000127976	0	2.61692e-06	0	0.000139717	0	3.76432e-05	1.23944e-06	0.000452252	0	0	3.41054e-07	0	5.61075e-07	0	4.55278e-07
k__Bacteria;p__Actinobacteria;c__Actinobacteria;o__Actinomycetales;f__Corynebacteriaceae;g__Corynebacterium	0.00064235	0.00215118	0.000150549	0	1.22184e-05	0	2.48085e-05	0	8.47276e-05	0	0.000115234	0	0.00119799	0	0.000369897	5.54256e-06	0.0010473	0	3.03434e-05	0	4.89942e-05	0	3.88823e-05	0
k__Bacteria;p__Firmicutes;c__Clostridia;o__Clostridiales;f__[Tissierellaceae];g__Tepidimicrobium	0.00314414	0.00112846	2.01351e-06	0	6.38513e-06	0	3.13118e-06	0	0	0	9.87192e-06	0	2.16911e-05	0	8.39234e-06	4.66087e-06	0	0	4.24787e-07	0	4.36462e-07	0	4.30132e-07	0
k__Bacteria;p__Chloroflexi;c__Anaerolineae;o__Caldilineales;f__Caldilineaceae;g__	2.68711e-06	0.000912132	0.000276161	0.00025696	1.56132e-06	2.22899e-07	0.000419337	0	0	0	2.43644e-05	2.24222e-05	0.00425609	0	0.000511329	9.97917e-05	3.93e-07	6.21302e-05	0	3.6788e-07	0	1.47002e-05	0	1.00306e-05
k__Bacteria;p__Firmicutes;c__Bacilli;o__Bacillales;f__Planococcaceae;g__Lysinibacillus	1.23035e-06	0.000850936	3.09771e-07	0	1.75673e-06	0	0	0	0	0	0	9.4288e-06	0	0	4.23808e-06	0	0.00356968	0	0	0	0	0	0	0
k__Bacteria;p__Firmicutes;c__Erysipelotrichi;o__Erysipelotrichales;f__Erysipelotrichaceae;g__Coprobacillus	0.000119685	0.000952065	0.000219937	0	0.000128328	0	0.00102293	0	9.74713e-05	0	0.000489391	0	0.000818831	0	0.000310121	2.66328e-07	0.000148113	0	0.000225386	2.61161e-07	0.000288912	0	0.000153706	1.93297e-07
k__Bacteria;p__Firmicutes;c__Erysipelotrichi;o__Erysipelotrichales;f__Erysipelotrichaceae;g__Holdemania	0.000240102	0.000531949	0.000177809	3.03611e-05	0.000272141	2.7042e-07	9.53804e-05	2.2881e-05	0.000300257	0.000158795	8.27059e-05	3.03529e-05	0	0	0.000448636	4.01959e-05	0.000334785	3.0893e-05	0.000280418	1.73929e-06	0.000173906	2.22895e-06	0.000243028	1.98154e-06
k__Bacteria;p__Synergistetes;c__Synergistia;o__Synergistales;f__Dethiosulfovibrionaceae;g__HA73	0	0.00199023	0.000219628	0.000229013	0	1.48336e-05	1.90279e-05	0.000883789	0	0.000151979	0	0.000100647	0.00409931	9.68043e-05	0.000478307	0.000772363	0	0.00134927	0	0.000346865	0	0.000139338	0	0.000273324
k__Bacteria;p__Proteobacteria;c__Gammaproteobacteria;o__Pseudomonadales;f__Pseudomonadaceae;g__Pseudomonas	0.000260278	0.000676123	0.000233567	1.17527e-05	8.18125e-06	1.25694e-06	1.2043e-05	0	1.48168e-05	0	0.000153191	2.91148e-05	0.00114139	5.00945e-05	0.000220078	3.32476e-05	0.000838166	2.78809e-07	6.42368e-05	1.05834e-05	1.8955e-05	0	4.35054e-05	7.88688e-06
k__Bacteria;p__Firmicutes;c__Clostridia;o__Clostridiales;f__Veillonellaceae;g__Megamonas	3.34213e-05	0.00183774	0.000232328	0	8.96868e-05	0	0.000162821	0	0	0	1.63825e-05	0	0.000146572	0	0.000260995	1.96112e-05	0.000544023	0	0	0	0.00126589	0	0.000521843	0
k__Bacteria;p__Firmicutes;c__Clostridia;o__Clostridiales;f__Veillonellaceae;g__Succiniclasticum	8.08123e-05	0.00151175	0.000508179	0.000559156	5.19059e-06	2.2199e-07	0	0	0	0.000300495	0	0	5.20536e-06	0	0.000291566	0.000357368	0.000190919	0.000110439	0	2.92679e-07	0	0	0	2.16624e-07
k__Bacteria;p__Proteobacteria;c__Gammaproteobacteria;o__Enterobacteriales;f__Enterobacteriaceae;g__Serratia	2.2144e-05	0.00101597	0.00103386	1.98933e-05	0	6.24697e-06	1.39699e-05	0	0	0	0.00085315	0	0	4.92157e-05	0	3.66667e-05	0	8.2337e-05	0	2.51769e-06	0	0	0	1.87537e-06
k__Bacteria;p__Bacteroidetes;c__Bacteroidia;o__Bacteroidales;f__Porphyromonadaceae;g__Dysgonomonas	1.74848e-06	0.000567049	2.36975e-05	2.03189e-05	5.41061e-06	0	4.33547e-06	0	0	0	0	0	0.000112932	0	0.000553189	1.65326e-06	9.08e-07	4.00838e-05	0	0	0	0	0	0
k__Bacteria;p__Actinobacteria;c__Actinobacteria;o__Actinomycetales;f__Micrococcaceae;g__Rothia	0.000397693	0.000548698	5.83918e-05	0	9.81899e-06	0	0.000151501	0	9.52576e-05	0	5.94918e-05	0	5.85984e-05	0	0.000215523	3.48801e-06	0.000599479	0	0.000126228	2.28539e-07	7.76472e-05	0	0.000103986	1.69151e-07
k__Bacteria;p__Bacteroidetes;c__Bacteroidia;o__Bacteroidales;f__Bacteroidaceae;g__BF311	0	0.000739963	3.09771e-07	0	0.00121586	7.36615e-07	0	0	0	0	0	2.40565e-05	3.64891e-06	0	0.000396376	0	0	0	0.000516318	7.59286e-07	0.000275546	2.82981e-07	0.00041086	6.04607e-07
k__Bacteria;p__Firmicutes;c__Clostridia;o__Clostridiales;f__Peptococcaceae;g__Peptococcus	0.000191245	0.000493971	0.000219783	0.0142633	1.82222e-06	0.00409286	0.000260851	0.00683677	0.000171186	0.00539041	8.24893e-05	0.00152676	2.1649e-05	0.00918339	0.000141652	0.00564672	0.000457459	0.00450252	0.000344667	0.0711815	4.42247e-05	0.0344858	2.53e-06	0.0573843
k__Bacteria;p__Firmicutes;c__Clostridia;o__Clostridiales;f__Ruminococcaceae;g__Anaerotruncus	0.000106552	0.000647583	6.25737e-05	0.00294226	0.000139349	3.56939e-06	6.33461e-05	0.00306354	0	0.00239104	0	2.13322e-05	9.18067e-06	4.38324e-05	0.000257991	0.000128453	0.000631518	0.000362305	8.33162e-05	1.34235e-05	0	0.000117096	4.51714e-05	8.20417e-05
k__Bacteria;p__OP11;c__OP11-4;o__;f__;g__	0	0.000479716	0.000196859	0.000169276	9.71796e-08	1.14807e-05	9.68256e-05	0.000300634	0	0	3.27574e-06	4.73816e-05	0.00191596	0.00024458	0.000283083	0.000194996	0	0	0	1.91844e-06	0	2.49743e-06	0	2.2025e-06
k__Bacteria;p__Fusobacteria;c__Fusobacteriia;o__Fusobacteriales;f__Fusobacteriaceae;g__Cetobacterium	2.48368e-05	0.000542236	7.74428e-07	1.15199e-05	0	6.21292e-06	0	0	0	0	0	0.000186067	0	0	1.09986e-05	0.000137819	3.08e-05	2.8491e-05	0.00352677	8.44476e-07	0.00318408	0	0.00345299	6.26775e-07
k__Bacteria;p__Proteobacteria;c__Gammaproteobacteria;o__Pseudomonadales;f__Moraxellaceae;g__Acinetobacter	0.000323535	0.000481656	5.08024e-05	0	4.1909e-06	0	4.81719e-06	0	0.000431613	0	6.56908e-05	0	0.00034226	0	7.26891e-05	0	0.000949263	0	4.87579e-05	3.68999e-07	2.80788e-06	0	2.77206e-05	2.74539e-07
k__Bacteria;p__Firmicutes;c__Bacilli;o__Bacillales;f__;g__	0.000142966	0.0006248	1.84314e-05	0.00959499	1.14475e-06	6.5913e-06	1.92688e-06	0.00246849	0	0	0	0.000336473	0	0.000269019	7.83132e-05	0.0107964	0.00127187	0.00567563	4.83456e-07	0.000186923	2.95868e-07	0.0280679	3.97572e-07	0.0191289
k__Bacteria;p__Firmicutes;c__Erysipelotrichi;o__Erysipelotrichales;f__Erysipelotrichaceae;g__Bulleidia	4.65084e-05	0.000861272	0.000279878	8.79704e-06	9.61378e-06	0	9.32127e-05	1.65377e-05	0.00171128	0	6.49319e-05	0	3.03622e-05	3.18379e-06	0.000148343	3.61355e-06	0.000206111	0	0	0	0	0	0	0
k__Bacteria;p__[Thermi];c__Deinococci;o__Deinococcales;f__Deinococcaceae;g__Deinococcus	0.000213153	0.000690507	1.96705e-05	1.10048e-05	1.53097e-07	4.4312e-07	2.4086e-07	0	0	0	2.74159e-05	0	0	1.44143e-05	8.23287e-05	8.3456e-06	0.00107357	0	7.06175e-08	0	0	0	0	0
k__Bacteria;p__Firmicutes;c__Bacilli;o__Gemellales;f__Gemellaceae;g__	0.000215414	0.000370121	6.2264e-05	6.96919e-06	3.27164e-06	4.64781e-07	8.38191e-05	0	6.56086e-05	0.00107804	0.000101416	2.08455e-05	3.70722e-05	0	0.000148354	0.000265207	0.000502435	0.000225451	8.62533e-05	0	0.000123739	0	0.000103416	0
k__Bacteria;p__Bacteroidetes;c__Bacteroidia;o__Bacteroidales;f__[Paraprevotellaceae];g__CF231	0.00107406	0.000382773	2.23035e-05	6.3867e-06	1.64925e-05	1.73601e-06	5.56386e-05	0	0	0	3.09067e-05	1.23309e-05	0.000295124	1.44143e-05	4.17878e-05	6.54618e-06	1.41626e-06	0	1.83333e-07	7.80483e-07	1.60541e-06	2.36969e-07	8.34406e-07	6.06537e-07
k__Bacteria;p__Tenericutes;c__RF3;o__ML615J-28;f__;g__	0.000140473	0.000466788	0.000107026	2.8862e-05	6.60802e-05	6.91184e-05	2.43268e-05	0.000331121	0.000350092	4.72521e-05	0.000388498	0.00101317	7.54922e-05	0	0.000161062	0.000288407	0.000281604	3.6151e-05	1.42877e-05	0.000172926	1.24925e-05	0.00322383	1.34658e-05	0.00224408
k__Bacteria;p__Firmicutes;c__Clostridia;o__Clostridiales;f__Dehalobacteriaceae;g__Dehalobacterium	0.000167539	0.00048989	0.000164643	0	9.72699e-05	1.6781e-06	0.000172455	0	0.000151222	0	7.17168e-05	2.42686e-05	8.37731e-06	0	0.000124524	4.18976e-06	0.00023343	7.59137e-06	1.47555e-05	5.39354e-05	1.13706e-05	4.30576e-06	1.32058e-05	3.99907e-05
k__Bacteria;p__Firmicutes;c__Bacilli;o__Lactobacillales;f__Carnobacteriaceae;g__Granulicatella	0.00021167	0.000317339	3.23711e-05	5.01968e-06	1.94805e-05	7.72432e-07	3.15526e-05	3.05464e-05	0	0	9.60797e-05	1.03339e-05	2.68966e-05	2.30338e-05	0.000125805	9.18112e-06	0.000400522	3.72533e-05	0.000167492	6.46409e-06	0.000160289	4.73272e-07	0.000164194	4.80607e-06
k__Bacteria;p__Firmicutes;c__Clostridia;o__Clostridiales;f__[Tissierellaceae];g__Anaerococcus	0.000111005	0.000483346	4.49168e-05	0.00412666	8.21244e-06	0.000513474	8.18923e-06	0.00465786	0	0.000474832	0	0.00190424	0.00196091	0.00978867	0.000119477	0.00603848	0.000317853	0.0111972	5.53344e-05	0.0137882	0.000129978	0.0109036	8.95088e-05	0.0125511
k__Bacteria;p__Bacteroidetes;c__Flavobacteriia;o__Flavobacteriales;f__Flavobacteriaceae;g__Flavobacterium	0.000136715	0.000355085	0.00010083	0.0437261	0	0.0150201	1.7101e-05	0.0187084	0	0.00430652	4.63502e-06	0.0064954	0.00096462	0.014013	0.000144094	0.0195181	5.15e-05	0.015447	0	0.0109284	0	0.00212316	0	0.008237
k__Bacteria;p__Firmicutes;c__Clostridia;o__Clostridiales;f__Lachnospiraceae;g__Epulopiscium	0.000164435	0.00082258	1.03773e-05	0	1.43797e-05	0	4.81719e-07	0	0	0	9.34215e-05	0	0.000109235	0	0.000197191	0	6.11034e-05	0	8.63542e-05	0	1.65873e-05	2.03839e-06	5.44127e-05	1.39227e-06
k__Bacteria;p__Firmicutes;c__Bacilli;o__Bacillales;f__Listeriaceae;g__Listeria	0.000108977	0.000294531	2.40073e-05	0	0	0	0	0	0	0	0	0	0	0	5.52842e-05	1.13759e-05	0.000763926	0	0	0	0	0	0	0
k__Bacteria;p__Synergistetes;c__Synergistia;o__Synergistales;f__Synergistaceae;g__Synergistes	5.82804e-05	0.000550435	1.11518e-05	0	2.17728e-06	0	2.9144e-05	0	0	0	0	0	0	0	0.000132874	0	0.000427729	5.01844e-05	0	0	0	0	0	0
k__Bacteria;p__Proteobacteria;c__Betaproteobacteria;o__Neisseriales;f__Neisseriaceae;g__	0.000141083	0.00077279	2.61757e-05	3.95017e-05	3.5955e-07	2.90879e-06	4.81719e-07	4.65045e-05	0	0	0	2.2307e-05	1.31766e-05	0.000147061	5.69648e-05	0.000180839	0.000626405	0	2.92459e-07	1.11104e-06	3.24489e-05	7.97549e-07	1.50147e-05	9.87025e-07
k__Bacteria;p__Firmicutes;c__Clostridia;o__Clostridiales;f__Clostridiaceae;g__Sarcina	0.000316016	0.000258535	6.50519e-06	7.87735e-06	2.70719e-05	0	5.17848e-05	0	1.26287e-05	0	0.000566539	0	0	2.60037e-05	4.9533e-05	9.53752e-06	6.34417e-06	0	6.8573e-05	0	0.00109473	0	0.000563995	0
k__Bacteria;p__Firmicutes;c__Bacilli;o__Lactobacillales;f__Leuconostocaceae;g__Weissella	2.62223e-05	0.000515445	5.1422e-05	0	1.93636e-07	2.516e-07	2.79397e-05	0.000116215	0	0	0	0	3.39393e-07	0	0.00015447	1.07214e-05	9.29e-05	2.99248e-05	0.000455038	0	3.01594e-05	0	0.000260515	0
k__Bacteria;p__Cyanobacteria;c__Chloroplast;o__Streptophyta;f__;g__	9.47286e-05	0.000747453	7.60488e-05	0	0.000207556	0.000156098	6.76816e-05	1.59587e-05	0	0	0	8.29727e-05	9.39861e-06	0	0.000100118	0.000136187	0.000141469	0	9.63824e-05	0.000199456	0.000158495	0.000480746	0.000124819	0.000356912
k__Bacteria;p__Firmicutes;c__Clostridia;o__Clostridiales;f__Eubacteriaceae;g__Pseudoramibacter_Eubacterium	7.54918e-05	0.000264406	4.21289e-05	0	1.93907e-05	0	1.56559e-05	0	0	0	0	0	5.99789e-05	0	6.81284e-05	0	0.000528364	0	0	0	0	0	0	0
k__Bacteria;p__Firmicutes;c__Clostridia;o__Clostridiales;f__Peptococcaceae;g__	7.8916e-05	0.000260398	9.09178e-05	0.056109	0.000114469	0	2.38451e-05	0.00734886	0	0	0	3.2061e-05	1.40495e-05	0	0.000129884	0.00258901	0.000105087	0.00294429	0	0	0	2.4342e-06	0	1.65908e-06
k__Bacteria;p__Proteobacteria;c__Gammaproteobacteria;o__Aeromonadales;f__Aeromonadaceae;g__	5.59512e-05	0.00046028	1.30104e-05	5.46172e-05	1.54963e-06	3.66322e-06	9.63438e-07	1.26916e-06	0	0.000109118	0	2.30205e-05	0	0	0.000157696	4.74936e-05	0.000193759	5.50148e-05	0	3.51888e-06	0	3.39291e-06	0	3.50365e-06
k__Bacteria;p__Firmicutes;c__Bacilli;o__Bacillales;f__Bacillaceae;g__Bacillus	0.000232862	0.000150092	3.28357e-05	0	0	3.3671e-07	0.000318898	0	2.94672e-05	0	0.000145882	0	0	0	0	1.86875e-06	0	0	0	0	0	2.95095e-07	0	2.01128e-07
k__Bacteria;p__Firmicutes;c__Clostridia;o__Clostridiales;f__Clostridiaceae;g__Alkaliphilus	0.000506726	0.000211601	5.42099e-06	0.000144569	0	2.23082e-05	2.4086e-07	1.21587e-05	0	0	0	0.000125026	0	0.00251486	0	0.000288878	0	0.000558433	0	0.000135806	0	0.000306899	0	0.000231839
k__Bacteria;p__Firmicutes;c__Bacilli;o__Lactobacillales;f__;g__	9.48211e-05	0.000134058	9.68034e-05	0	0	6.62404e-06	9.20084e-05	0	7.42556e-05	0	0.000306554	1.19803e-05	0	0	0	8.91186e-06	0	0	0	1.83126e-06	0	1.3726e-06	0	1.6491e-06
k__Bacteria;p__Bacteroidetes;c__Bacteroidia;o__Bacteroidales;f__RF16;g__	4.41429e-07	0.000105548	1.40946e-05	0	0	0	0.000492317	0	0	0	3.0643e-06	0	0	1.93843e-05	0	2.4092e-06	0	0	0	0	0	0	0	0
k__Bacteria;p__Proteobacteria;c__Gammaproteobacteria;o__Vibrionales;f__Vibrionaceae;g__Vibrio	0.000290763	0.000234715	0	2.28792e-06	0	1.28908e-05	0	3.6723e-05	0	0	0	2.36686e-05	0	1.0532e-05	0	1.98868e-05	0	1.22803e-06	0	1.14701e-06	0	2.74761e-06	0	2.04695e-06
k__Bacteria;p__Cyanobacteria;c__Synechococcophycideae;o__Pseudanabaenales;f__Pseudanabaenaceae;g__Synechococcus	0.000226672	0.000345764	3.59334e-05	0	0	2.64582e-07	0	0	0	0	0	1.89201e-05	0	2.02252e-05	0	8.61316e-07	0	0	0	2.55514e-07	0	0	0	1.89116e-07
k__Bacteria;p__Proteobacteria;c__Zetaproteobacteria;o__Mariprofundales;f__Mariprofundaceae;g__Mariprofundus	0.000276854	0.000125735	0	4.40989e-06	0	6.90059e-07	0	1.89771e-06	0	0	0	0	0	0	0	2.58366e-05	0	1.84531e-05	0	1.7742e-06	0	3.84723e-07	0	1.34302e-06
k__Bacteria;p__Actinobacteria;c__Actinobacteria;o__Actinomycetales;f__Micrococcaceae;g__Arthrobacter	0.000207872	5.50379e-05	1.42495e-05	2.53987e-05	0	0	6.74407e-06	0	1.89484e-05	0	1.79839e-06	0	0	0	0	2.5741e-05	0	0	0	0	0	0	0	0
k__Bacteria;p__Bacteroidetes;c__Sphingobacteriia;o__Sphingobacteriales;f__Sphingobacteriaceae;g__Sphingobacterium	0.000198029	0.000136713	1.37848e-05	0	0	0	7.70751e-06	0	0	0	5.8328e-05	0	0	0	0	0	0	0	0	0	0	0	0	0
k__Bacteria;p__Firmicutes;c__Clostridia;o__Clostridiales;f__[Acidaminobacteraceae];g__Fusibacter	0.000117191	4.4919e-05	5.18866e-05	0	0	0	2.38451e-05	0	0	0	7.14063e-05	0	0	0	0	6.33117e-06	0	0.000982199	0	2.81819e-07	0	2.57059e-05	0	1.75191e-05
k__Bacteria;p__Firmicutes;c__Clostridia;o__Clostridiales;f__[Tissierellaceae];g__Finegoldia	0.000188926	2.76332e-05	1.95156e-05	1.54899e-05	0	3.05581e-07	6.74407e-06	0.00199311	0	0	1.88263e-05	1.25166e-05	0	5.81592e-05	0	1.34708e-05	0	0	0	4.73469e-07	0	3.82998e-07	0	4.35328e-07
k__Bacteria;p__Actinobacteria;c__Thermoleophilia;o__Gaiellales;f__Gaiellaceae;g__	0.000217367	1.56923e-05	4.80145e-06	7.17002e-05	0	1.34112e-06	9.63438e-07	7.60364e-05	0	0	7.91313e-06	2.2891e-05	0	9.37438e-05	0	5.9838e-05	0	0.000228795	0	7.4455e-07	0	0	0	5.51073e-07
k__Bacteria;p__Proteobacteria;c__Epsilonproteobacteria;o__Campylobacterales;f__Campylobacteraceae;g__Sulfurospirillum	0.000199995	1.4035e-05	0	1.05551e-05	0	0	7.22579e-07	0	0	0	0	1.03386e-05	0	0	0	5.85358e-05	0	2.35332e-05	0	0	0	0	0	0
k__Bacteria;p__Firmicutes;c__Clostridia;o__Clostridiales;f__Lachnospiraceae;g__Butyrivibrio	0.000103332	1.4167e-05	1.87411e-05	0	0	3.2751e-07	6.33461e-05	0	0	0	6.21533e-05	0	0	0	0	1.41524e-06	0	2.52604e-06	0	0	0	0	0	0
k__Bacteria;p__Proteobacteria;c__Deltaproteobacteria;o__Myxococcales;f__OM27;g__	0.000180562	1.03353e-05	0	0	0	5.78744e-05	0	0	0	0	0	0.000127247	0	0	0	2.14855e-05	0	0	0	6.50178e-05	0	0.000140879	0	0.000106708
k__Bacteria;p__Firmicutes;c__Clostridia;o__Clostridiales;f__[Mogibacteriaceae];g__Mogibacterium	4.42149e-05	1.19661e-05	9.44802e-06	0	0	7.81097e-07	1.18021e-05	0	0	0	0.000540207	0	0	0	0	2.21156e-06	0	0	0	4.77739e-07	0	2.80537e-07	0	3.99925e-07
k__Bacteria;p__Chloroflexi;c__Anaerolineae;o__OPB11;f__;g__	6.84011e-07	6.16743e-06	6.19542e-07	0	0	0	0.00019895	0	0	0	2.92761e-06	0	0	0	0	3.81775e-06	0	0	0	0	0	0	0	0
k__Bacteria;p__Bacteroidetes;c__[Saprospirae];o__[Saprospirales];f__Chitinophagaceae;g__	2.90076e-05	2.04526e-06	4.64657e-06	0.00851883	0	0.00520932	0.000117539	0.00392646	0	0.00999149	1.80339e-05	0.0010591	0	0.00276952	0	0.00611263	0	0.0184534	0	0.000379155	0	0.000987144	0	0.000729787
k__Bacteria;p__Firmicutes;c__Bacilli;o__Lactobacillales;f__Streptococcaceae;g__	2.02482e-07	0	2.05998e-05	0.0263204	0	0.00777999	0.000104292	0.0139366	0	0.00530409	1.07727e-05	0.00242335	0	0.0105848	0	0.00983234	0	0.0136633	0	3.59626e-05	0	0.00159017	0	0.00108404
k__Bacteria;p__Chloroflexi;c__Anaerolineae;o__SBR1031;f__A4b;g__	2.74006e-05	0	6.81496e-06	1.16977e-05	0	0	9.10449e-05	1.66512e-05	0	0	0	0	0	3.1944e-05	0	2.73686e-05	0	2.62714e-05	0	0	0	0	0	0
k__Bacteria;p__Firmicutes;c__Clostridia;o__Clostridiales;f__Syntrophomonadaceae;g__Syntrophomonas	2.24676e-06	0	2.94282e-06	0	0	0	6.59955e-05	0	0	0	0	0	0	1.03545e-05	0	3.95711e-06	0	0	0	0	0	0	0	0
k__Bacteria;p__Bacteroidetes;c__Bacteroidia;o__Bacteroidales;f__Porphyromonadaceae;g__Paludibacter	1.85744e-06	0	3.40748e-06	0	0	0	5.37117e-05	0	0	0	1.55663e-05	0	0	1.73568e-05	0	0	0	0	0	0	0	0	0	0

## Sheet: Table S7_2
Table S7. Average OTU representation at the taxonomic genus level and comparison between groups.
Table S7_2. Mann-Whitney U test p values for group comparisons.
	HC vs RS			HC vs FC			RS vs FC			HC vs MD			HC vs PD			HC vs WD			RS vs MD			RS vs PD			RS vs WD			MD vs PD			MD vs WD			PD vs WD			HC vs CP			HC vs CA			HC vs CRC			RS vs CP			RS vs CA
OTU	P	FDR_P	Bonferroni_P	P	FDR_P	Bonferroni_P	P	FDR_P	Bonferroni_P	P	FDR_P	Bonferroni_P	P	FDR_P	Bonferroni_P	P	FDR_P	Bonferroni_P	P	FDR_P	Bonferroni_P	P	FDR_P	Bonferroni_P	P	FDR_P	Bonferroni_P	P	FDR_P	Bonferroni_P	P	FDR_P	Bonferroni_P	P	FDR_P	Bonferroni_P	P	FDR_P	Bonferroni_P	P	FDR_P	Bonferroni_P	P	FDR_P	Bonferroni_P	P	FDR_P	Bonferroni_P	P
k__Bacteria;p__Bacteroidetes;c__Bacteroidia;o__Bacteroidales;f__Bacteroidaceae;g__Bacteroides	0.00426149	0.00750022	0.375011	2.97124e-07	2.01066e-06	2.8821e-05	0.0007703	0.00222531	0.0600834	0.668351	0.715253	1	0.99825	0.99825	1	0.000822788	0.00304182	0.10038	0.0142845	0.0209803	1	0.112313	0.237997	1	4.00583e-07	1.67517e-06	3.68537e-05	0.864215	0.921071	1	0.000189846	0.000477492	0.0157572	0.0263301	0.0562183	1	0.00431619	0.012463	0.50931	0.00132797	0.00340653	0.1567	0.244133	0.323477	1	0.000708641	0.00269284	0.0538567	0.622572
k__Bacteria;p__Firmicutes;c__Clostridia;o__Clostridiales;f__Ruminococcaceae;g__	0.482587	0.551528	1	0.0627813	0.108746	1	0.175806	0.221175	1	0.61304	0.667776	1	0.0095695	0.038278	0.995228	0.878259	0.923686	1	0.969527	0.969527	1	0.00232439	0.0147765	0.206871	0.605772	0.648035	1	0.00267368	0.00832953	0.216568	0.557074	0.608384	1	0.00746307	0.0196527	0.589582	0.114684	0.193361	1	0.758125	0.832902	1	0.0484984	0.0778913	1	0.615256	0.719376	1	0.532045
k__Bacteria;p__Firmicutes;c__Clostridia;o__Clostridiales;f__Lachnospiraceae;g__	8.36731e-11	8.18137e-10	7.36324e-09	0.255959	0.326684	1	7.84981e-08	6.12285e-07	6.12285e-06	5.86387e-07	1.78848e-06	7.15392e-05	7.224e-05	0.00110993	0.00751295	0.293126	0.38871	1	0.190083	0.2179	1	0.899771	0.909995	1	8.14158e-07	3.20334e-06	7.49026e-05	0.177797	0.30114	1	2.38095e-05	6.79214e-05	0.00197619	0.000197709	0.00097619	0.015619	0.176573	0.274153	1	0.163605	0.25072	1	0.186336	0.25989	1	0.997156	0.997156	1	9.54068e-11
k__Bacteria;p__Firmicutes;c__Clostridia;o__Clostridiales;f__;g__	0.518413	0.577472	1	0.48374	0.558604	1	0.974844	0.974844	1	2.52663e-05	6.21327e-05	0.00308249	0.00691928	0.0312872	0.719605	0.0231188	0.0434346	1	0.000510627	0.000923057	0.047999	0.00286057	0.0169727	0.254591	0.0079153	0.0139048	0.728208	4.30272e-05	0.000387245	0.00348521	1.72583e-06	6.60405e-06	0.000143244	0.169978	0.25307	1	0.103173	0.187299	1	0.0818812	0.130567	1	0.280626	0.349958	1	0.00727427	0.0190636	0.552845	0.3214
k__Bacteria;p__Firmicutes;c__Clostridia;o__Clostridiales;f__Lachnospiraceae;g__Blautia	1.05835e-11	1.33049e-10	9.31344e-10	0.0325954	0.0645256	1	2.57814e-13	1.00548e-11	2.01095e-11	0.117091	0.154446	1	0.0516548	0.134303	1	0.0228277	0.107114	0.278498	4.01708e-07	1.1106e-06	3.77605e-05	0.038528	0.107156	1	1.34423e-14	1.76671e-13	1.23669e-12	0.298456	0.42297	1	0.0522092	0.822807	0.143334	0.0705644	0.0976109	0.155746	0.470429	0.544222	1	0.242693	0.362503	1	0.771218	0.793681	1	0.861349	0.884629	1	4.31936e-17
k__Bacteria;p__Firmicutes;c__Clostridia;o__Clostridiales;f__Ruminococcaceae;g__Faecalibacterium	0.00893491	0.0145606	0.786272	0.776615	0.810018	1	0.0292436	0.0518408	1	5.48503e-11	2.67669e-10	6.69173e-09	0.000540581	0.00468504	0.0562204	0.00337542	0.00948005	0.411801	3.1822e-19	3.32363e-18	2.99127e-17	1.66257e-06	2.11384e-05	0.000147969	0.185789	0.237526	1	0.929141	0.952663	1	3.18648e-09	2.85411e-08	2.64478e-07	2.28252e-05	0.000163927	0.00180319	0.00357731	0.0108237	0.422123	0.987303	0.987303	1	0.00937762	0.0177505	0.994027	0.0196521	0.0405841	1	0.000118189
k__Bacteria;p__Firmicutes;c__Clostridia;o__Clostridiales;f__Ruminococcaceae;g__Ruminococcus	0.000168215	0.000344254	0.0148029	0.227767	0.297638	1	0.00018281	0.000619963	0.0142591	0.00314967	0.00533694	0.38426	0.634018	0.713266	1	0.778343	0.832964	1	0.711914	0.760453	1	0.125054	0.258832	1	0.0301819	0.0453065	1	0.256157	0.391485	1	0.0981078	0.14541	1	0.700218	0.813488	1	0.567182	0.614013	1	0.0583873	0.0984242	1	0.255465	0.334312	1	0.428766	0.50916	1	7.0442e-12
k__Bacteria;p__Bacteroidetes;c__Bacteroidia;o__Bacteroidales;f__Prevotellaceae;g__Prevotella	4.59155e-06	1.44306e-05	0.000404056	0.00167422	0.00416409	0.1624	3.78125e-11	4.91562e-10	2.94937e-09	0.000449238	0.000898476	0.054807	0.225737	0.313022	1	0.421409	0.51412	1	0.760366	0.79416	1	0.855428	0.902453	1	1.65128e-05	5.23855e-05	0.00151918	0.95361	0.96553	1	0.000593682	0.00126348	0.0492756	0.172984	0.25307	1	0.000599032	0.00228019	0.0706858	8.69825e-06	3.20748e-05	0.00102639	0.275653	0.349958	1	0.194467	0.26392	1	4.39335e-22
k__Bacteria;p__Verrucomicrobia;c__Verrucomicrobiae;o__Verrucomicrobiales;f__Verrucomicrobiaceae;g__Akkermansia	0.36958	0.4395	1	0.0807327	0.135018	1	0.150734	0.19722	1	0.429463	0.507547	1	1.32234e-11	6.72192e-11	1.61326e-09	0.00195213	0.00610667	0.23816	4.23539e-13	1.80967e-12	3.98127e-11	6.84977e-05	0.000554209	0.0060963	0.000977319	0.0021476	0.0899134	0.00726608	0.00985567	0.0885526	0.00518576	0.00827728	1	0.133201	0.210457	1	1.61852e-06	1.07434e-05	0.000190985	0.276007	0.375984	1	9.05192e-05	0.000259325	0.00959504	4.5102e-10	5.71292e-09	3.42775e-08	0.532649
k__Bacteria;p__Bacteroidetes;c__Bacteroidia;o__Bacteroidales;f__Rikenellaceae;g__	0.000185431	0.000370863	0.016318	0.000104519	0.000389937	0.0101384	0.12283	0.168083	1	0.993531	0.993531	1	0.15768	0.25623	1	0.0411122	0.0677796	1	0.00110381	0.00192144	0.103758	0.00628055	0.0279485	0.558969	6.32534e-05	0.000176343	0.00581931	0.292078	0.42297	1	0.0941027	0.14201	1	0.921355	0.937042	1	0.211739	0.312315	1	4.09859e-09	4.03028e-08	4.83633e-07	0.615211	0.672292	1	0.779619	0.839885	1	0.112816
k__Bacteria;p__Proteobacteria;c__Gammaproteobacteria;o__Enterobacteriales;f__Enterobacteriaceae;g__	0.00193906	0.00355494	0.170637	2.01879e-06	9.79112e-06	0.000195822	1.82611e-10	2.03481e-09	1.42437e-08	1.76427e-15	1.79367e-14	2.15241e-13	0.337604	0.433467	1	0.987464	0.995625	1	4.67529e-21	7.32462e-20	4.39477e-19	0.871352	0.902453	1	0.188472	0.237526	1	0.00285856	0.00857569	0.231544	1.96418e-07	1.01892e-06	1.63027e-05	0.309178	0.39431	1	0.184304	0.282441	1	0.277209	0.375984	1	5.93837e-07	3.70275e-06	6.29468e-05	0.0470817	0.0730247	1	0.464429
k__Bacteria;p__Firmicutes;c__Clostridia;o__Clostridiales;f__Lachnospiraceae;g__[Ruminococcus]	2.81797e-12	4.95964e-11	2.47982e-10	0.00083147	0.00230436	0.0806526	8.8241e-08	6.25709e-07	6.8828e-06	1.49236e-22	3.64136e-21	1.82068e-20	4.56372e-07	2.37314e-05	4.74627e-05	0.488581	0.573143	1	0.09682	0.119751	1	0.514125	0.62681	1	2.53526e-08	1.16622e-07	2.33244e-06	0.0686486	0.135623	1	4.14268e-15	1.14614e-13	3.43843e-13	2.17218e-08	8.58011e-07	1.71602e-06	0.00237809	0.00778374	0.280614	0.000293462	0.00088791	0.0346285	9.63122e-06	4.41331e-05	0.00102091	0.414237	0.499715	1	5.33741e-23
k__Bacteria;p__Actinobacteria;c__Actinobacteria;o__Bifidobacteriales;f__Bifidobacteriaceae;g__Bifidobacterium	0.274349	0.330722	1	0.222072	0.295082	1	0.238051	0.28459	1	4.63198e-10	2.01822e-09	5.65101e-08	0.00532194	0.0263563	0.553482	1.92543e-12	3.91505e-11	2.34903e-10	6.20474e-10	2.33298e-09	5.83246e-08	0.00458251	0.0226543	0.407844	1.68207e-12	1.5475e-11	1.5475e-10	2.32419e-05	0.000268942	0.0018826	3.51236e-07	1.61959e-06	2.91526e-05	3.56197e-06	4.68993e-05	0.000281396	2.01626e-07	1.58612e-06	2.37918e-05	4.27474e-12	8.40699e-11	5.0442e-10	0.00020855	0.000548342	0.0221063	1.96808e-07	1.49574e-06	1.49574e-05	2.36394e-13
k__Bacteria;p__Bacteroidetes;c__Bacteroidia;o__Bacteroidales;f__Porphyromonadaceae;g__Parabacteroides	0.0129712	0.0196805	1	0.022768	0.0469894	1	0.626927	0.669867	1	0.78331	0.816785	1	0.0669639	0.165815	1	6.63121e-05	0.000299633	0.00809008	0.0242008	0.0329692	1	0.00199958	0.0136894	0.177963	1.41193e-08	7.05203e-08	1.29898e-06	0.0618366	0.127643	1	5.02041e-05	0.000130217	0.00416694	0.21718	0.295815	1	0.404793	0.487404	1	0.0859358	0.135206	1	0.445954	0.502884	1	0.694993	0.776757	1	0.200564
k__Bacteria;p__Firmicutes;c__Clostridia;o__Clostridiales;f__Lachnospiraceae;g__Coprococcus	7.22583e-14	2.11958e-12	6.35873e-12	2.00955e-12	3.89852e-11	1.94926e-10	0.967907	0.974844	1	0.00369508	0.00766038	0.0236892	0.00214574	0.0139473	0.223157	0.0441942	0.0718892	1	1.65001e-15	1.034e-14	1.55101e-13	1.38831e-06	2.05933e-05	0.00012356	0.0456398	0.0705203	0.133989	0.00647898	0.0174932	0.524797	0.00541147	0.00886988	0.0634385	0.121146	0.195318	1	0.44931	0.524937	1	9.98035e-08	6.19832e-07	1.17768e-05	0.0944987	0.143098	1	0.808482	0.841708	1	2.4179e-07
k__Bacteria;p__Firmicutes;c__Erysipelotrichi;o__Erysipelotrichales;f__Erysipelotrichaceae;g__	0.0486591	0.0679683	1	0.00021094	0.000722889	0.0204612	7.05079e-06	3.43726e-05	0.000549962	3.00785e-05	6.92373e-05	0.00366958	0.00841611	0.035011	0.875275	9.46522e-06	4.81149e-05	0.00115476	2.22976e-06	5.66479e-06	0.000209597	0.0109589	0.0424061	0.97534	8.35654e-07	3.20334e-06	7.68801e-05	0.967254	0.967254	1	0.350486	0.424554	1	0.805054	0.871222	1	0.00285634	0.00886968	0.337048	3.13779e-07	1.8513e-06	3.70259e-05	0.704117	0.740629	1	0.0292691	0.0517314	1	4.58298e-11
k__Bacteria;p__Firmicutes;c__Clostridia;o__Clostridiales;f__Ruminococcaceae;g__Oscillospira	6.21774e-10	4.97419e-09	5.47161e-08	0.890964	0.900245	1	6.9147e-06	3.43726e-05	0.000539347	1.04684e-10	4.9121e-10	1.27715e-08	0.0803693	0.17856	1	0.0327357	0.0569065	1	1.21242e-19	1.62811e-18	1.13968e-17	0.13299	0.262585	1	6.45212e-06	2.1985e-05	0.000593595	4.04898e-05	0.000387245	0.00327967	0.00227628	0.00459015	0.188931	0.00228387	0.00693945	0.180426	0.00470964	0.0132318	0.555737	0.68917	0.769596	1	0.270136	0.349201	1	2.74861e-07	1.74245e-06	2.08894e-05	1.65868e-15
k__Bacteria;p__Firmicutes;c__Bacilli;o__Lactobacillales;f__Streptococcaceae;g__Streptococcus	7.09662e-05	0.000168784	0.00624503	9.51895e-08	9.23338e-07	9.23338e-06	0.0628085	0.102064	1	0.00210122	0.00366213	0.256349	0.536124	0.619521	1	0.00102058	0.00355743	0.12451	0.863466	0.87275	1	0.0490572	0.124746	1	3.73013e-07	1.63415e-06	3.43172e-05	0.0615006	0.127643	1	2.88407e-06	9.97406e-06	0.000239377	0.348303	0.423322	1	0.381664	0.475771	1	1.74394e-05	5.87957e-05	0.00205785	4.79422e-06	2.41994e-05	0.000508187	0.0142589	0.0309622	1	0.698828
k__Bacteria;p__Firmicutes;c__Clostridia;o__Clostridiales;f__Veillonellaceae;g__Dialister	9.6756e-12	1.33049e-10	8.51452e-10	0.054325	0.099425	1	0.000310544	0.00100757	0.0242224	6.8734e-15	5.24097e-14	8.38555e-13	0.366926	0.46537	1	0.00225227	0.00670187	0.274777	0.104156	0.127152	1	0.0048363	0.0226543	0.430431	0.16977	0.226361	1	0.00222162	0.00749797	0.179951	0.0225315	0.0381656	1	0.0520116	0.0933845	1	3.89956e-08	3.28677e-07	4.60148e-06	0.0633472	0.103819	1	0.348169	0.418807	1	0.00608838	0.0171377	0.462717	7.33394e-13
k__Bacteria;p__Firmicutes;c__Clostridia;o__Clostridiales;f__Lachnospiraceae;g__Dorea	3.91204e-06	1.32408e-05	0.00034426	0.400587	0.473865	1	5.86766e-06	3.26913e-05	0.000457678	1.44007e-09	6.05821e-09	1.75688e-07	0.546292	0.624334	1	0.00133264	0.00427849	0.162583	0.120571	0.141671	1	0.00399081	0.0208931	0.355182	2.1795e-11	1.67095e-10	2.00514e-09	0.0020755	0.00730937	0.168115	4.67907e-10	4.85453e-09	3.88363e-08	0.000314014	0.0013807	0.0248071	0.363024	0.465618	1	0.0341026	0.0609714	1	0.705694	0.740629	1	0.000157813	0.000749614	0.0119938	2.08509e-05
k__Bacteria;p__Bacteroidetes;c__Bacteroidia;o__Bacteroidales;f__[Barnesiellaceae];g__	8.79034e-05	0.000203566	0.0077355	0.13349	0.193261	1	2.71227e-05	0.000111346	0.00211557	0.82355	0.851467	1	0.390439	0.485327	1	0.369152	0.464294	1	0.000266728	0.000511683	0.0250725	0.221956	0.359166	1	0.000768352	0.00186022	0.0706884	0.597915	0.7019	1	0.403495	0.471692	1	0.11181	0.18402	1	0.981938	0.981938	1	0.45539	0.565642	1	0.0170998	0.0302096	1	0.00754624	0.0191171	0.573514	5.71682e-09
k__Bacteria;p__Firmicutes;c__Clostridia;o__Clostridiales;f__Clostridiaceae;g__SMB53	3.54926e-05	8.67596e-05	0.00312335	0.000274855	0.000833154	0.0266609	0.314434	0.360674	1	4.81598e-07	1.50654e-06	5.87549e-05	0.00829679	0.035011	0.862866	1.8392e-13	4.48765e-12	2.24382e-11	0.0258712	0.0347413	1	5.87264e-05	0.000522665	0.00522665	7.03503e-17	1.0787e-15	6.47222e-15	1.52977e-05	0.000206519	0.00123911	3.13846e-17	1.30246e-15	2.60492e-15	0.000570012	0.00225155	0.045031	0.0489123	0.0995113	1	1.3714e-05	4.75955e-05	0.00161825	0.116457	0.171451	1	0.0214307	0.0428615	1	0.92329
k__Bacteria;p__Actinobacteria;c__Coriobacteriia;o__Coriobacteriales;f__Coriobacteriaceae;g__Collinsella	0.613719	0.658625	1	0.102989	0.15857	1	0.000162787	0.000577153	0.0126974	0.115125	0.547514	0.911205	1.41303e-06	4.89851e-05	0.000146955	9.60329e-08	7.32251e-07	1.1716e-05	0.375705	0.791453	1	1.006e-08	2.23834e-07	8.95337e-07	4.75819e-11	3.36733e-10	4.37753e-09	0.0299442	0.0692995	1	0.00549394	0.00913023	0.09586	0.412361	0.493583	1	0.260805	0.370783	1	0.313572	0.411128	1	1.27197e-05	5.39314e-05	0.00134829	0.385756	0.472863	1	0.000535247
k__Bacteria;p__Firmicutes;c__Clostridia;o__Clostridiales;f__Clostridiaceae;g__	0.169627	0.213246	1	0.00589814	0.0133051	0.572119	8.3044e-05	0.000308449	0.00647743	0.571312	0.627928	1	0.000250585	0.00325761	0.0260609	9.38739e-16	5.72631e-14	1.14526e-13	0.801763	0.828195	1	0.682022	0.778204	1	5.51701e-17	1.01513e-15	5.07565e-15	0.000742549	0.00334147	0.0601465	1.40747e-14	2.92051e-13	1.1682e-12	0.000761241	0.00286372	0.0601381	0.000370535	0.00156154	0.0437231	0.00184017	0.00443143	0.21714	0.226581	0.30402	1	0.367095	0.461042	1	0.0998443
k__Bacteria;p__Bacteroidetes;c__Bacteroidia;o__Bacteroidales;f__S24-7;g__	0.805914	0.824656	1	0.146318	0.208718	1	0.0537305	0.0911082	1	0.245721	0.299779	1	0.0752608	0.173936	1	0.624104	0.698538	1	0.0200164	0.0280828	1	0.0640693	0.158394	1	0.912529	0.912529	1	0.0399007	0.0897766	1	0.359475	0.426235	1	0.204453	0.293669	1	0.000637735	0.00235165	0.0752527	0.671969	0.762426	1	3.40598e-06	1.90018e-05	0.000361033	3.89341e-07	2.27615e-06	2.95899e-05	3.22285e-05
k__Bacteria;p__Firmicutes;c__Erysipelotrichi;o__Erysipelotrichales;f__Erysipelotrichaceae;g__[Eubacterium]	0.0791095	0.107102	1	0.266333	0.33551	1	0.644711	0.67956	1	0.723994	0.761442	1	0.303615	0.404821	1	0.606271	0.691262	1	0.00137317	0.00234687	0.129078	0.981926	0.981926	1	2.93663e-05	9.00567e-05	0.0027017	0.447231	0.557319	1	0.285439	0.358961	1	0.309459	0.39431	1	0.107911	0.191143	1	8.12816e-08	5.32846e-07	9.59122e-06	3.02556e-05	0.000114539	0.0032071	0.641207	0.727339	1	0.000451162
k__Bacteria;p__Actinobacteria;c__Coriobacteriia;o__Coriobacteriales;f__Coriobacteriaceae;g__	0.156441	0.199519	1	0.0901801	0.145791	1	0.0116864	0.0250334	0.911543	0.00446684	0.00726606	0.544955	4.72258e-06	9.82296e-05	0.000491148	4.02017e-12	7.00658e-11	4.9046e-10	0.00081097	0.00143832	0.0762312	8.70421e-07	1.54935e-05	7.74675e-05	1.15449e-10	7.58664e-10	1.06213e-08	0.00262371	0.00832953	0.212521	0.000396463	0.000865958	0.0329064	0.820372	0.875802	1	0.202215	0.302042	1	0.958454	0.977495	1	0.622646	0.673474	1	0.0267681	0.0508593	1	0.00804885
k__Bacteria;p__Firmicutes;c__Clostridia;o__Clostridiales;f__Veillonellaceae;g__Phascolarctobacterium	0.458693	0.531118	1	0.169133	0.231069	1	0.498771	0.540335	1	0.126926	0.164734	1	0.00657965	0.0311038	0.684284	1.26813e-06	7.73559e-06	0.000154712	0.0403411	0.0526675	1	0.017314	0.0592673	1	1.02118e-09	6.26323e-09	9.39484e-08	0.00171353	0.00649429	0.138796	1.22934e-05	3.92442e-05	0.00102035	4.22296e-05	0.000238296	0.00333614	0.0935815	0.172541	1	0.251431	0.366283	1	1.55545e-05	6.34146e-05	0.00164878	0.00381313	0.0137999	0.289798	0.65314
k__Bacteria;p__Proteobacteria;c__Gammaproteobacteria;o__Enterobacteriales;f__Enterobacteriaceae;g__Erwinia	5.66442e-09	3.56049e-08	4.98469e-07	9.48062e-09	1.14953e-07	9.1962e-07	0.017899	0.0332411	1	8.81519e-19	1.34432e-17	1.07545e-16	0.00030189	0.00348851	0.0313966	4.21268e-07	2.70499e-06	5.13947e-05	0.000208552	0.000408414	0.0196039	0.37047	0.48488	1	0.0305326	0.0453065	1	0.302797	0.42297	1	0.787157	0.827013	1	1	1	1	2.43018e-06	1.50927e-05	0.000286761	2.15719e-12	5.09096e-11	2.54548e-10	0.000217268	0.000548342	0.0230304	0.00517481	0.0157314	0.393286	0.0924565
k__Bacteria;p__Firmicutes;c__Clostridia;o__Clostridiales;f__Clostridiaceae;g__Clostridium	1.04425e-05	3.06314e-05	0.000918941	0.12002	0.179107	1	0.0121958	0.0250334	0.951269	0.000404394	0.000836205	0.0493361	0.984247	0.993802	1	0.0670148	0.103491	1	0.280473	0.31017	1	0.100613	0.223863	1	0.00264994	0.00529988	0.243794	0.27073	0.406094	1	0.0131221	0.0236769	1	0.256235	0.337376	1	0.0873279	0.163566	1	0.904019	0.937702	1	0.395858	0.461109	1	0.0449448	0.0711626	1	6.00501e-12
k__Archaea;p__Euryarchaeota;c__Methanobacteria;o__Methanobacteriales;f__Methanobacteriaceae;g__Methanobrevibacter	2.62878e-06	9.25332e-06	0.000231333	0.155511	0.218617	1	0.00206917	0.00537985	0.161395	3.66981e-07	1.21004e-06	4.47717e-05	0.259937	0.351084	1	0.966127	0.982229	1	0.289339	0.316254	1	0.363857	0.48488	1	0.00259301	0.00529988	0.238557	0.125952	0.221785	1	0.000232376	0.000551063	0.0192872	0.322384	0.404259	1	0.000161569	0.000733274	0.0190651	0.0040338	0.00915363	0.475989	6.62337e-12	1.22072e-10	7.02077e-10	0.0419225	0.0677896	1	9.18581e-17
k__Bacteria;p__Firmicutes;c__Clostridia;o__Clostridiales;f__Lachnospiraceae;g__Roseburia	0.848267	0.858017	1	0.0975792	0.152664	1	0.905652	0.929485	1	0.261921	0.313278	1	0.216766	0.304645	1	7.88305e-11	8.01443e-10	9.61732e-09	0.022045	0.0304739	1	0.815056	0.873975	1	6.16171e-12	5.15343e-11	5.66878e-10	0.308089	0.42297	1	4.61269e-11	5.46933e-10	3.82853e-09	0.00200098	0.00658656	0.158078	0.0122025	0.0282333	1	2.46619e-08	1.81881e-07	2.9101e-06	9.27928e-11	1.40515e-09	9.83603e-09	0.00561303	0.0164073	0.426591	4.09622e-08
k__Bacteria;p__Proteobacteria;c__Betaproteobacteria;o__Burkholderiales;f__Alcaligenaceae;g__Sutterella	0.0741098	0.101901	1	0.659575	0.718863	1	0.687221	0.71471	1	3.91538e-07	1.25704e-06	4.77677e-05	0.118085	0.223289	1	0.0066015	0.0161077	0.805383	3.16642e-13	1.41735e-12	2.97644e-11	0.394699	0.501931	1	9.34329e-06	3.06994e-05	0.000859582	4.42811e-07	1.79338e-05	3.58677e-05	0.972841	0.972841	1	4.17798e-05	0.000238296	0.00330061	7.36565e-05	0.000362145	0.00869147	1.65298e-06	8.12713e-06	0.000195051	0.000822657	0.00185535	0.0872017	1.56045e-08	1.6942e-07	1.18594e-06	2.09141e-13
k__Bacteria;p__Firmicutes;c__Clostridia;o__Clostridiales;f__Lachnospiraceae;g__Lachnospira	0.0103329	0.0162375	0.909297	0.000180913	0.000649945	0.0175485	9.45605e-12	1.84393e-10	7.37572e-10	0.0495088	0.0686372	1	2.56903e-06	6.67949e-05	0.00026718	0.00872231	0.0204639	1	0.00307085	0.00489254	0.28866	3.53033e-09	1.04733e-07	3.142e-07	0.758761	0.784338	1	1.33121e-07	1.07828e-05	1.07828e-05	0.108182	0.156299	1	1.13229e-06	2.23627e-05	8.94507e-05	0.339566	0.450211	1	0.0419088	0.0738096	1	5.84595e-05	0.000190335	0.0061967	0.126404	0.177902	1	0.000528086
k__Bacteria;p__Bacteroidetes;c__Bacteroidia;o__Bacteroidales;f__[Paraprevotellaceae];g__Paraprevotella	0.00573919	0.00971247	0.505049	0.0701468	0.119373	1	5.21628e-06	3.12977e-05	0.00040687	1.92234e-18	2.60584e-17	2.34526e-16	0.89087	0.926505	1	1.76634e-06	1.02616e-05	0.000215493	3.28991e-09	1.10447e-08	3.09251e-07	0.216323	0.356532	1	1.20502e-09	6.92888e-09	1.10862e-07	0.000793777	0.003384	0.064296	1.49548e-13	2.4825e-12	1.24125e-11	0.0188784	0.0438646	1	3.73623e-11	3.67395e-10	4.40875e-09	0.547391	0.659103	1	0.71574	0.743809	1	1.9444e-07	1.49574e-06	1.47774e-05	1.22209e-05
k__Bacteria;p__Firmicutes;c__Clostridia;o__Clostridiales;f__Veillonellaceae;g__Veillonella	0.0974793	0.129972	1	0.112338	0.170262	1	0.0584884	0.0970659	1	0.00173484	0.00311251	0.211651	0.888977	0.926505	1	0.0285006	0.0503924	1	2.88206e-07	8.20951e-07	2.70914e-05	0.253251	0.382023	1	5.0254e-06	1.84935e-05	0.000462337	0.305217	0.42297	1	0.533276	0.59887	1	0.107096	0.183749	1	0.00168461	0.00567955	0.198784	0.691332	0.769596	1	7.39146e-05	0.00023044	0.00783495	0.00467806	0.0148139	0.355533	0.95318
k__Bacteria;p__Tenericutes;c__Mollicutes;o__RF39;f__;g__	0.395529	0.464087	1	0.841008	0.858714	1	0.113141	0.15759	1	0.000528066	0.0010391	0.0644241	0.114979	0.221442	1	0.00439178	0.0113999	0.535797	0.00245411	0.00397734	0.230686	0.328213	0.4494	1	0.00529081	0.00993377	0.486755	0.744006	0.814385	1	1.21456e-05	3.92442e-05	0.00100808	0.00640804	0.0174564	0.506235	0.0425367	0.0880585	1	0.658633	0.762426	1	0.0197028	0.0342377	1	0.232311	0.309748	1	0.00613664
k__Bacteria;p__Firmicutes;c__Clostridia;o__Clostridiales;f__Christensenellaceae;g__	0.622692	0.660204	1	0.213036	0.287006	1	0.00732825	0.0168119	0.571604	1.10945e-07	3.7598e-07	1.35353e-05	0.0224637	0.0778741	1	0.00539718	0.0134379	0.658456	2.76905e-14	1.44606e-13	2.60291e-12	0.277328	0.411369	1	0.000197565	0.000519315	0.018176	1.44803e-05	0.000206519	0.0011729	0.115693	0.162754	1	0.0010068	0.00361532	0.079537	0.133662	0.219057	1	0.271666	0.375984	1	0.341295	0.41583	1	1.49922e-07	1.42426e-06	1.1394e-05	0.161458
k__Bacteria;p__Proteobacteria;c__Alphaproteobacteria;o__Sphingomonadales;f__Sphingomonadaceae;g__Sphingomonas	0.0145254	0.0238054	1	1	1	1	7.67343e-05	0.00023217	0.00905464	0.000973173	0.00172068	0.118727	1	1	1	2.02694e-28	2.47287e-26	2.47287e-26	6.7421e-15	3.72799e-14	6.33758e-13	0.138049	0.262585	1	0.000593003	0.00147449	0.0545563	1	1	1	1.03548e-27	9.83702e-26	9.83702e-26	1.31109e-07	3.45254e-06	1.03576e-05	0.11015	0.191143	1	0.38522	0.494087	1	2.76624e-09	2.93222e-08	2.93222e-07	0.354772	0.465146	1	0.00167138
k__Bacteria;p__Bacteroidetes;c__Bacteroidia;o__Bacteroidales;f__;g__	4.4573e-27	3.92243e-25	3.92243e-25	1.95981e-13	4.75255e-12	1.90102e-11	8.62576e-12	1.84393e-10	6.72809e-10	0.230025	0.283465	1	0.888979	0.926505	1	0.000420652	0.00169286	0.0513195	6.63979e-18	5.674e-17	6.2414e-16	0.0360852	0.1036	1	1.52073e-09	8.22984e-09	1.39907e-07	0.0709165	0.136768	1	0.109221	0.156299	1	0.165202	0.250979	1	9.97299e-16	1.47102e-14	1.17681e-13	1.09821e-13	4.31964e-12	1.29589e-11	0.585679	0.646687	1	0.00657423	0.0178443	0.499642	8.79388e-35
k__Bacteria;p__Firmicutes;c__Bacilli;o__Lactobacillales;f__Lactobacillaceae;g__Lactobacillus	4.4871e-06	1.44306e-05	0.000394865	1.54604e-07	1.24972e-06	1.49966e-05	0.206212	0.251321	1	2.48372e-12	1.51507e-11	3.03014e-10	0.000340572	0.00353543	0.0354195	0.056623	0.0897143	1	1.3509e-05	3.09719e-05	0.00126985	0.138669	0.262585	1	0.0501942	0.0699677	1	0.699171	0.786568	1	9.90771e-08	5.87386e-07	8.2234e-06	3.36486e-06	4.68993e-05	0.000265824	0.334708	0.448814	1	1.1468e-05	4.10066e-05	0.00135322	0.000852322	0.00188221	0.0903461	0.0592448	0.0900521	1	0.681913
k__Bacteria;p__Firmicutes;c__Erysipelotrichi;o__Erysipelotrichales;f__Erysipelotrichaceae;g__Catenibacterium	0.00512396	0.00884133	0.450908	0.166621	0.23089	1	0.151708	0.19722	1	0.843159	0.863276	1	0.392184	0.485327	1	0.246017	0.33349	1	0.0458731	0.0582713	1	0.10876	0.236089	1	0.0133545	0.0219396	1	0.401493	0.50814	1	0.352942	0.424554	1	0.836759	0.881386	1	0.0639087	0.123627	1	0.960927	0.977495	1	0.00115074	0.00248935	0.121978	0.634738	0.727339	1	0.00021708
k__Bacteria;p__Firmicutes;c__Clostridia;o__Clostridiales;f__Peptostreptococcaceae;g__	0.121834	0.157668	1	0.00155038	0.00395754	0.150387	0.27586	0.32115	1	0.0219938	0.0327225	1	0.1063	0.212599	1	0.00107484	0.00364252	0.131131	0.118914	0.141671	1	2.13343e-06	2.37344e-05	0.000189875	0.0073788	0.013577	0.67885	8.44214e-05	0.000683813	0.00683813	0.000957847	0.00198753	0.0795013	6.04472e-05	0.000318355	0.00477533	0.0280697	0.0614251	1	5.47144e-09	4.61164e-08	6.4563e-07	0.278164	0.349958	1	0.0197581	0.0405841	1	1.08115e-09
k__Bacteria;p__Firmicutes;c__Clostridia;o__Clostridiales;f__Lachnospiraceae;g__Anaerostipes	1.67282e-08	1.40995e-07	1.97393e-06	0.230132	0.297638	1	0.000152057	0.000437627	0.0179427	2.65023e-12	1.53966e-11	3.23328e-10	0.0472092	0.130832	1	0.308261	0.402538	1	0.000483851	0.000891803	0.045482	0.789631	0.857038	1	0.00399689	0.0076607	0.367714	0.106073	0.190931	1	4.44123e-05	0.00011891	0.00368622	0.213432	0.295815	1	0.00548263	0.0143767	0.646951	0.0215707	0.041727	1	0.000534802	0.00125976	0.056689	0.817918	0.854109	1	2.28783e-07
k__Bacteria;p__Firmicutes;c__Clostridia;o__Clostridiales;f__Lachnospiraceae;g__Lachnobacterium	0.0386931	0.0577948	1	0.000250585	0.000810226	0.0243068	1.89263e-08	9.71e-08	2.2333e-06	9.78819e-16	1.0856e-14	1.19416e-13	0.0193923	0.0695449	1	0.91765	0.948757	1	4.30347e-10	1.68552e-09	4.04526e-08	0.0976846	0.222921	1	0.74697	0.781825	1	0.616254	0.70305	1	2.551e-07	1.24549e-06	2.11733e-05	0.028377	0.0589943	1	0.0067947	0.0174299	0.801775	0.971673	0.979978	1	0.159325	0.228222	1	4.14423e-05	0.000212617	0.00489019	0.00995782
k__Bacteria;p__Actinobacteria;c__Coriobacteriia;o__Coriobacteriales;f__Coriobacteriaceae;g__Adlercreutzia	0.0363847	0.0516428	1	0.0567153	0.101878	1	1.98053e-05	8.58228e-05	0.00154481	7.47065e-05	0.00110993	0.00776948	0.170566	0.21676	1	7.26569e-11	8.01443e-10	8.86414e-09	0.00140542	0.0023591	0.13211	2.57382e-06	2.54522e-05	0.00022907	2.37029e-13	2.72583e-12	2.18066e-11	0.00176388	0.00649429	0.142874	1.75047e-06	6.60405e-06	0.000145289	0.992121	0.992121	1	0.00487973	0.0133909	0.575808	0.802095	0.868323	1	0.00191721	0.00390817	0.203225	0.000310839	0.00131243	0.0236238	0.594789
k__Bacteria;p__Proteobacteria;c__Gammaproteobacteria;o__Pasteurellales;f__Pasteurellaceae;g__Haemophilus	0.5375	0.59125	1	0.641913	0.707564	1	0.150298	0.19722	1	2.4946e-10	1.12719e-09	3.04341e-08	0.194537	0.284226	1	0.0535705	0.0859947	1	2.77151e-13	1.30261e-12	2.60522e-11	0.487302	0.608151	1	0.308023	0.377842	1	0.00794661	0.0201149	0.643676	2.64833e-06	9.55703e-06	0.000219812	0.723517	0.816541	1	0.0286303	0.0614251	1	0.0495239	0.084693	1	0.895751	0.895751	1	2.75123e-07	1.74245e-06	2.09094e-05	0.5752
k__Bacteria;p__Bacteroidetes;c__Bacteroidia;o__Bacteroidales;f__[Paraprevotellaceae];g__[Prevotella]	9.52081e-05	0.000209458	0.00837831	2.64759e-08	2.85351e-07	2.56816e-06	0.380136	0.42358	1	3.66984e-15	3.198e-14	4.4772e-13	0.951516	0.979779	1	0.416238	0.51294	1	4.63508e-06	1.08924e-05	0.000435698	0.782365	0.857038	1	0.400611	0.460703	1	0.187127	0.303427	1	0.000324165	0.000727181	0.0269057	0.712715	0.816007	1	1.82593e-15	2.394e-14	2.1546e-13	0.373311	0.484074	1	0.461728	0.515192	1	1.11018e-10	1.68748e-09	8.43738e-09	0.0636892
k__Bacteria;p__Fusobacteria;c__Fusobacteriia;o__Fusobacteriales;f__Fusobacteriaceae;g__Fusobacterium	0.00846056	0.0146816	0.998347	0.00246391	0.00597497	0.238999	1.49063e-08	7.9952e-08	1.75894e-06	0.711687	0.755007	1	0.657441	0.727382	1	0.708493	0.771751	1	0.0274887	0.0363935	1	0.0290438	0.0891343	1	0.0187714	0.0292706	1	1	1	1	1	1	1	1	1	1	0.562909	0.614013	1	0.00168178	0.00413437	0.19845	1.10823e-16	1.17472e-14	1.17472e-14	0.499543	0.583625	1	1.82411e-08
k__Bacteria;p__Bacteroidetes;c__Bacteroidia;o__Bacteroidales;f__[Odoribacteraceae];g__Odoribacter	0.478808	0.553915	1	0.31442	0.38606	1	0.41889	0.479893	1	5.51763e-13	3.73972e-12	6.7315e-11	0.461053	0.538758	1	0.0122919	0.0272658	1	1.25337e-15	8.41548e-15	1.17817e-13	0.245021	0.382023	1	0.0137881	0.0222544	1	9.29705e-07	2.5102e-05	7.53061e-05	0.00232273	0.00459015	0.192786	0.0196206	0.0442865	1	6.99534e-05	0.000358891	0.0082545	0.000104787	0.000334186	0.0123649	0.408131	0.470238	1	4.70545e-06	2.55439e-05	0.000357614	6.0992e-06
k__Bacteria;p__Firmicutes;c__Bacilli;o__Lactobacillales;f__Enterococcaceae;g__Enterococcus	0.00747214	0.0133593	0.881713	1.38444e-06	7.06792e-06	0.00013429	0.12857	0.184789	1	0.322696	0.374943	1	0.776666	0.841388	1	0.00755653	0.0180764	0.921896	0.00652636	0.0102246	0.613478	0.899136	0.909995	1	5.74429e-06	2.03259e-05	0.000528474	0.375151	0.490116	1	0.0659963	0.101439	1	0.109319	0.183749	1	1.11101e-11	1.19181e-10	1.31099e-09	0.00448382	0.00998285	0.529091	0.00130393	0.00276434	0.138217	1.27616e-10	1.36897e-09	1.50587e-08	0.430133
k__Bacteria;p__Proteobacteria;c__Deltaproteobacteria;o__Desulfovibrionales;f__Desulfovibrionaceae;g__Desulfovibrio	0.000354845	0.000890887	0.0418717	0.00275295	0.00651308	0.267036	0.511888	0.559285	1	2.57597e-05	6.21327e-05	0.00314268	0.0294066	0.0986545	1	0.647171	0.717771	1	3.10576e-14	1.53654e-13	2.91942e-12	0.542117	0.652005	1	0.00995749	0.0169646	0.916089	0.00911721	0.0223786	0.738494	0.0224802	0.0381656	1	0.0371695	0.0734098	1	0.13676	0.221064	1	0.000210974	0.00065513	0.024895	8.31885e-05	0.000244944	0.00881798	0.903928	0.913127	1	0.506768
k__Bacteria;p__Firmicutes;c__Clostridia;o__Clostridiales;f__Veillonellaceae;g__Acidaminococcus	0.0139494	0.0208058	1	4.23101e-19	1.36803e-17	4.10408e-17	1.32661e-11	2.06951e-10	1.03476e-09	0.538928	0.59772	1	0.07117	0.16822	1	0.162229	0.230139	1	0.133062	0.154418	1	0.0172946	0.0592673	1	0.826164	0.835243	1	0.0630335	0.127643	1	0.244389	0.316943	1	0.0223642	0.0490771	1	0.560859	0.614013	1	2.51057e-05	8.22908e-05	0.00296247	4.33694e-06	2.29858e-05	0.000459716	0.145041	0.20042	1	0.109974
k__Bacteria;p__Proteobacteria;c__Deltaproteobacteria;o__Desulfovibrionales;f__Desulfovibrionaceae;g__Bilophila	0.0113834	0.0175744	1	0.532264	0.607407	1	0.0229238	0.0415827	1	1.09781e-11	5.82319e-11	1.33933e-09	0.402989	0.487336	1	0.0184942	0.0382423	1	6.67529e-15	3.72799e-14	6.27478e-13	0.197399	0.337857	1	0.000980425	0.0021476	0.0901991	0.0011945	0.00483773	0.0967547	0.0105139	0.0198331	0.872657	0.330165	0.407547	1	0.510311	0.573492	1	4.26234e-06	1.8628e-05	0.000502956	0.35164	0.418807	1	0.971394	0.984346	1	5.89835e-12
k__Bacteria;p__Bacteroidetes;c__Bacteroidia;o__Bacteroidales;f__[Odoribacteraceae];g__Butyricimonas	0.0193237	0.029613	1	0.678074	0.730814	1	0.00936194	0.0184118	1	0.0560953	0.0735874	1	0.00235461	0.0144046	0.244879	0.950344	0.974302	1	0.222956	0.252504	1	0.0158046	0.0586088	1	0.52744	0.590483	1	0.00389553	0.00908956	0.354493	0.193405	0.238807	1	0.0137926	0.0330185	1	0.327212	0.448814	1	0.248211	0.366111	1	0.1586	0.228222	1	0.988515	0.988515	1	0.126609
k__Bacteria;p__Firmicutes;c__Clostridia;o__Clostridiales;f__[Mogibacteriaceae];g__	0.120309	0.161323	1	0.0897397	0.145791	1	6.85748e-05	0.000212943	0.00809183	0.358959	0.413142	1	0.106115	0.212599	1	0.0218014	0.0434346	1	0.695651	0.751623	1	0.00345184	0.0192009	0.307214	0.0102185	0.0170928	0.940105	0.0501301	0.109744	1	0.0551139	0.0863104	1	0.744562	0.81695	1	5.08711e-06	3.0014e-05	0.000600279	0.264954	0.373189	1	0.780812	0.795828	1	2.69048e-07	1.98423e-06	3.17477e-05	0.000184139
k__Bacteria;p__Firmicutes;c__Bacilli;o__Turicibacterales;f__Turicibacteraceae;g__Turicibacter	0.68267	0.715178	1	1.18127e-05	4.77429e-05	0.00114583	0.000322939	0.00100757	0.0251893	1.62174e-06	4.71078e-06	0.000197853	0.0405061	0.127656	1	1.62386e-14	6.60369e-13	1.98111e-12	2.00896e-05	4.39168e-05	0.00188842	0.0475836	0.124557	1	4.21135e-13	4.30494e-12	3.87445e-11	0.888981	0.926847	1	2.17118e-05	6.43599e-05	0.00180208	0.00179683	0.00617173	0.14195	0.00011783	0.000556159	0.013904	0.00370382	0.00856962	0.437051	1.29389e-12	4.57174e-11	1.37152e-10	0.000290558	0.00129896	0.0220824	0.0200892
k__Bacteria;p__Proteobacteria;c__Alphaproteobacteria;o__RF32;f__;g__	0.000285345	0.000748237	0.0336707	0.383338	0.459059	1	0.0981599	0.146619	1	0.00960331	0.0148304	1	0.00164238	0.0113871	0.170807	0.0691769	0.104423	1	1.13661e-10	4.64527e-10	1.06841e-08	0.286636	0.412613	1	8.44773e-05	0.000228586	0.00777192	0.000156142	0.000790467	0.0126475	0.919572	0.942278	1	0.000467177	0.00194247	0.036907	0.906647	0.930299	1	0.218278	0.330216	1	0.0277824	0.0460146	1	0.202178	0.301987	1	1.16557e-08
k__Bacteria;p__Proteobacteria;c__Gammaproteobacteria;o__Aeromonadales;f__Succinivibrionaceae;g__Succinivibrio	1.2039e-12	2.64859e-11	1.05943e-10	0.364324	0.441743	1	1.96191e-05	8.58228e-05	0.00153029	0.0789786	0.10706	1	0.637825	0.713266	1	3.37447e-07	2.28714e-06	4.11686e-05	2.92051e-06	7.03917e-06	0.000274528	0.0216647	0.0714134	1	0.00101158	0.0021643	0.0930651	0.388968	0.500102	1	0.535477	0.59887	1	1	1	1	0.556925	0.614013	1	0.010651	0.0213021	1	5.8767e-10	7.78662e-09	6.2293e-08	0.00464911	0.0148139	0.353332	5.68466e-21
k__Bacteria;p__Firmicutes;c__Clostridia;o__Clostridiales;f__Veillonellaceae;g__Megasphaera	0.0270088	0.0389635	1	0.0940073	0.149487	1	0.000900484	0.00250849	0.0702378	0.00327447	0.00547241	0.399486	0.0446786	0.130832	1	0.236879	0.324711	1	0.00244813	0.00397734	0.230124	0.0765855	0.184219	1	0.146539	0.201218	1	0.349559	0.464168	1	0.671952	0.724312	1	1	1	1	0.31942	0.443431	1	0.022482	0.0427883	1	0.000507805	0.00122335	0.0538273	0.0287145	0.0517314	1	0.448317
k__Bacteria;p__Bacteroidetes;c__Bacteroidia;o__Bacteroidales;f__Porphyromonadaceae;g__Porphyromonas	0.500543	0.564715	1	1.07399e-05	4.52945e-05	0.00104177	0.000455582	0.00136675	0.0355354	1.01555e-12	5.16237e-12	1.23897e-10	0.000688674	0.00550939	0.071622	0.310616	0.402538	1	2.7424e-06	6.78383e-06	0.000257786	0.0934061	0.218767	1	0.00796968	0.0139048	0.73321	1	1	1	1	1	1	1	1	1	0.114706	0.193361	1	0.00233744	0.00551636	0.275818	8.47614e-08	6.91131e-07	8.98471e-06	0.038165	0.0630552	1	0.755341
k__Bacteria;p__Bacteroidetes;c__Bacteroidia;o__Bacteroidales;f__Rikenellaceae;g__Alistipes	3.07403e-07	1.81368e-06	3.62735e-05	1.71179e-07	1.27726e-06	1.66044e-05	0.291027	0.361486	1	0.784482	0.811074	1	0.396662	0.485327	1	0.000430154	0.00169286	0.0524788	0.000407106	0.000765359	0.038268	0.295852	0.417932	1	0.78669	0.804172	1	0.452982	0.515267	1	0.00246081	0.00449572	0.233777	0.249353	0.333879	1	0.976803	0.981938	1	1.57572e-09	1.69032e-08	1.85935e-07	0.000122219	0.000340926	0.0129552	0.0148785	0.0365764	1	0.933623
k__Bacteria;p__Actinobacteria;c__Coriobacteriia;o__Coriobacteriales;f__Coriobacteriaceae;g__Slackia	0.0608961	0.0865752	1	0.547269	0.617268	1	0.355303	0.415107	1	0.22136	0.278272	1	0.122019	0.226607	1	0.0020511	0.00625587	0.250235	0.265975	0.297639	1	0.155359	0.28526	1	0.586831	0.635159	1	0.0385975	0.071681	1	6.83882e-05	0.000209577	0.00649688	0.92518	0.937042	1	0.00433037	0.012463	0.510984	0.00114121	0.00299249	0.134662	0.000560375	0.0012913	0.0593997	0.000515872	0.00190228	0.0608729	2.28419e-09
k__Bacteria;p__Proteobacteria;c__Alphaproteobacteria;o__Rhodobacterales;f__Rhodobacteraceae;g__Paracoccus	0.106986	0.145107	1	1	1	1	0.346257	0.41271	1	1	1	1	1	1	1	1	1	1	0.012386	0.0184807	1	1	1	1	1	1	1	1	1	1	1	1	1	1	1	1	0.443484	0.523311	1	0.0186298	0.0366386	1	3.38669e-12	8.97472e-11	3.58989e-10	0.739945	0.786608	1	0.000429602
k__Bacteria;p__Firmicutes;c__Clostridia;o__Clostridiales;f__Veillonellaceae;g__	0.00469127	0.00892855	0.55357	0.00121384	0.00318224	0.117743	0.684902	0.721593	1	0.00725236	0.0113434	0.884788	0.0806953	0.17856	1	0.224102	0.313014	1	2.69168e-08	8.16186e-08	2.53018e-06	0.252745	0.382023	1	0.0144525	0.0229246	1	0.175968	0.250204	1	0.38707	0.451141	1	0.0295609	0.0598798	1	0.119432	0.198492	1	0.654249	0.762426	1	0.01516	0.0272366	1	0.879471	0.910329	1	1.19799e-05
k__Bacteria;p__Firmicutes;c__Bacilli;o__Lactobacillales;f__Streptococcaceae;g__Lactococcus	0.00264134	0.00546803	0.311678	0.127679	0.18765	1	3.26863e-05	0.000113441	0.00385698	0.00132558	0.00225673	0.161721	0.863347	0.92565	1	0.0377518	0.063092	1	0.00831624	0.0128152	0.781726	0.762357	0.848123	1	4.85892e-05	0.000139694	0.0044702	0.244051	0.331473	1	8.81747e-05	0.000261769	0.0083766	0.213586	0.295815	1	0.608164	0.652395	1	0.528128	0.642465	1	0.178932	0.252891	1	0.034115	0.0718851	1	0.00104359
k__Bacteria;p__Firmicutes;c__Clostridia;o__Halanaerobiales;f__Halanaerobiaceae;g__	2.67319e-05	7.1285e-05	0.00235241	1	1	1	0.0162488	0.0316852	1	1.30889e-31	5.32282e-30	1.59685e-29	1	1	1	0.668121	0.734331	1	9.18804e-19	8.63675e-18	8.63675e-17	0.203193	0.341211	1	0.0433278	0.0613255	1	0.000131405	0.000709585	0.0106438	5.01156e-09	3.46633e-08	4.15959e-07	1	1	1	9.26712e-43	2.7338e-41	1.09352e-40	8.14837e-06	3.10164e-05	0.000961508	1	1	1	2.63021e-21	6.6632e-20	1.99896e-19	0.936179
k__Bacteria;p__Firmicutes;c__Bacilli;o__Bacillales;f__Staphylococcaceae;g__Staphylococcus	2.88619e-09	2.11654e-08	2.53985e-07	0.00664521	0.0146497	0.644585	0.00134142	0.00360796	0.104631	3.94141e-15	3.20568e-14	4.80852e-13	0.0011224	0.00833785	0.11673	0.0762297	0.113415	1	0.000162154	0.000324307	0.0152424	0.287438	0.412613	1	0.00201433	0.00421177	0.185318	1	1	1	1	1	1	1.07704e-05	9.45406e-05	0.000850865	1.40071e-05	7.87068e-05	0.00165284	2.99868e-11	3.93161e-10	3.53845e-09	2.59369e-05	0.000101826	0.00274931	0.0347286	0.0586527	1	0.0213681
k__Bacteria;p__Cyanobacteria;c__4C0d-2;o__YS2;f__;g__	0.0043326	0.0083811	0.511247	0.919723	0.919723	1	0.0392782	0.0617977	1	0.00750462	0.0108996	0.915563	0.0455691	0.130832	1	0.442502	0.529267	1	0.11982	0.141671	1	0.0402044	0.10843	1	0.747833	0.781825	1	0.00152115	0.00432577	0.138425	0.280315	0.332874	1	0.0405421	0.0762578	1	0.0083537	0.0201171	0.985736	0.873964	0.920784	1	0.213826	0.290584	1	0.172219	0.27462	1	0.000607809
k__Bacteria;p__Bacteroidetes;c__Bacteroidia;o__Bacteroidales;f__[Paraprevotellaceae];g__YRC22	1.04871e-06	4.39461e-06	9.22868e-05	1	1	1	0.159256	0.203639	1	7.26332e-19	6.32947e-18	8.86125e-17	1	1	1	0.117504	0.172716	1	9.93712e-05	0.000207575	0.00934089	0.167498	0.298146	1	0.0285723	0.0438109	1	0.00147242	0.00432238	0.13399	3.34979e-05	0.000109735	0.0031823	1	1	1	2.70444e-39	6.38248e-38	3.19124e-37	1.3554e-06	6.9538e-06	0.000159937	1	1	1	3.11006e-22	1.18182e-20	2.36365e-20	0.980547
k__Bacteria;p__Firmicutes;c__Clostridia;o__Clostridiales;f__Peptostreptococcaceae;g__[Clostridium]	0.202946	0.263161	1	0.804588	0.830267	1	0.208692	0.273619	1	0.000927692	0.00176841	0.113178	3.93833e-11	4.09587e-09	4.09587e-09	0.00341904	0.00948005	0.417122	1.8888e-05	4.22731e-05	0.00177547	1.11588e-11	9.93136e-10	9.93136e-10	0.0381539	0.0548463	1	2.52786e-06	5.11891e-05	0.000204756	2.45499e-05	6.79214e-05	0.00203764	1.50648e-10	1.19012e-08	1.19012e-08	0.236354	0.340119	1	4.83863e-09	4.39199e-08	5.70958e-07	0.887738	0.895751	1	0.0541527	0.104754	1	0.000373284
k__Bacteria;p__Actinobacteria;c__Actinobacteria;o__Actinomycetales;f__Micrococcaceae;g__Nesterenkonia	6.06079e-06	1.83914e-05	0.00053335	0.0460746	0.0876322	1	0.901441	0.909146	1	4.96765e-17	6.06053e-16	6.06053e-15	0.196772	0.284226	1	0.123674	0.179622	1	4.55801e-32	2.14226e-30	4.28453e-30	1	1	1	1	1	1	0.000110145	0.000709585	0.00892174	3.43868e-09	2.85411e-08	2.85411e-07	1	1	1	0.11015	0.191143	1	1.68658e-11	2.84309e-10	1.99016e-09	4.39124e-05	0.000155157	0.00465472	0.551764	0.632118	1	0.434932
k__Bacteria;p__Actinobacteria;c__Actinobacteria;o__Actinomycetales;f__Actinomycetaceae;g__Actinomyces	1.30794e-11	1.71486e-10	1.54337e-09	0.000855469	0.00230501	0.0829805	0.0193547	0.0330994	1	0.000379334	0.00079791	0.0462788	0.334646	0.433467	1	0.427721	0.516653	1	6.30648e-17	4.56007e-16	5.92809e-15	1.53165e-10	6.81583e-09	1.36317e-08	1.30343e-21	3.99719e-20	1.19916e-19	0.206235	0.284354	1	0.000117735	0.00030806	0.0111849	0.137326	0.212721	1	0.346136	0.453822	1	2.49256e-11	3.67652e-10	2.94122e-09	0.0879977	0.137173	1	0.00269958	0.00758453	0.31855	0.0465838
k__Bacteria;p__Proteobacteria;c__Epsilonproteobacteria;o__Campylobacterales;f__Helicobacteraceae;g__Helicobacter	0.00585264	0.0107908	0.690611	9.43823e-05	0.000366203	0.00915508	0.00356394	0.00824598	0.420545	1.18467e-08	4.64957e-08	1.4453e-06	0.0363871	0.118258	1	0.0009793	0.00351396	0.119475	0.0148394	0.02146	1	0.394777	0.501931	1	0.174497	0.229339	1	1	1	1	1	1	1	1	1	1	0.0098315	0.0232023	1	1.44838e-08	1.1394e-07	1.70909e-06	0.022428	0.0383446	1	0.0554269	0.10549	1	0.0353229
k__Bacteria;p__Bacteroidetes;c__Bacteroidia;o__Bacteroidales;f__[Paraprevotellaceae];g__	2.03245e-05	7.49465e-05	0.00239829	1.77336e-19	8.60077e-18	1.72015e-17	0.000123178	0.000363375	0.014535	0.00021345	0.000434015	0.0260409	0.705218	0.772028	1	1	1	1	3.9038e-05	8.33993e-05	0.00366957	0.130601	0.262585	1	0.000958435	0.0021476	0.0881761	0.33592	0.424565	1	0.014082	0.021931	1	0.739428	0.81695	1	1.63883e-06	1.07434e-05	0.000193382	0.0310044	0.0571644	1	0.0272294	0.0458145	1	0.0262549	0.058185	1	0.000554109
k__Bacteria;p__Actinobacteria;c__Acidimicrobiia;o__Acidimicrobiales;f__C111;g__	0.000500587	0.00093727	0.0440517	0.000720198	0.00205468	0.0698592	0.0236031	0.0392278	1	0.00165787	0.00306455	0.20226	0.07117	0.16822	1	0.00436433	0.0113999	0.532449	1.94378e-09	6.76723e-09	1.82715e-07	0.578771	0.668969	1	0.372361	0.433636	1	0.00246615	0.00611737	0.224419	3.0553e-06	1.16101e-05	0.000290253	1	1	1	6.1619e-11	5.5931e-10	7.27104e-09	0.00040145	0.00118428	0.0473711	2.41045e-07	1.70339e-06	2.55508e-05	1.95344e-22	7.68354e-21	2.30506e-20	0.63027
k__Bacteria;p__Proteobacteria;c__Epsilonproteobacteria;o__Campylobacterales;f__Helicobacteraceae;g__	3.15343e-13	7.4421e-12	3.72105e-11	6.40129e-07	3.6525e-06	6.20925e-05	0.229817	0.298005	1	6.62072e-12	2.88474e-11	8.07728e-10	0.00509019	0.0263563	0.52938	1.1846e-05	5.78085e-05	0.00144521	0.0100988	0.0153111	0.949291	0.368172	0.48488	1	0.151305	0.204706	1	1	1	1	1	1	1	1	1	1	0.00152407	0.00528943	0.179841	3.81767e-23	2.25242e-21	4.50485e-21	0.366864	0.432084	1	0.747576	0.787625	1	0.350139
k__Bacteria;p__Actinobacteria;c__Coriobacteriia;o__Coriobacteriales;f__Coriobacteriaceae;g__Eggerthella	0.0426141	0.0628558	1	1.39361e-07	1.22892e-06	1.35181e-05	6.13904e-12	5.96074e-11	7.24407e-10	0.0531241	0.0704471	1	0.407909	0.487615	1	3.31661e-11	5.05782e-10	4.04626e-09	2.81742e-08	8.27617e-08	2.64838e-06	1	1	1	3.31096e-32	3.04608e-30	3.04608e-30	0.129404	0.206592	1	2.50466e-11	2.97428e-10	2.37942e-09	0.0134681	0.0330185	1	0.000445399	0.0017649	0.052557	0.0331581	0.0601948	1	0.0301812	0.0492185	1	0.00517481	0.0135695	0.610628	1.50453e-05
k__Bacteria;p__Proteobacteria;c__Gammaproteobacteria;o__Enterobacteriales;f__Enterobacteriaceae;g__Klebsiella	0.254844	0.326865	1	5.79735e-07	3.51465e-06	5.62343e-05	5.05426e-10	3.26584e-09	5.96403e-08	0.29827	0.349894	1	1	1	1	1	1	1	1.9443e-06	5.07679e-06	0.000182765	1	1	1	1	1	1	0.594914	0.7019	1	0.0305659	0.0507395	1	1	1	1	0.199596	0.301953	1	0.639702	0.762426	1	1	1	1	0.457123	0.55982	1	0.337007
k__Bacteria;p__Firmicutes;c__Clostridia;o__Clostridiales;f__Veillonellaceae;g__Mitsuokella	7.36962e-09	7.2468e-08	8.69615e-07	1	1	1	3.42213e-05	0.000115375	0.00403811	0.479526	0.541687	1	1	1	1	0.250535	0.335882	1	0.0167151	0.0238063	1	0.550149	0.652843	1	0.00801039	0.0139048	0.736955	0.68981	0.713326	1	0.150996	0.19748	1	1	1	1	0.398951	0.485911	1	0.285031	0.382201	1	0.0893017	0.137188	1	0.0458286	0.0901295	1	2.24823e-24
k__Bacteria;p__Actinobacteria;c__Actinobacteria;o__Actinomycetales;f__Corynebacteriaceae;g__Corynebacterium	6.74688e-10	7.96132e-09	7.96132e-08	0.000427722	0.00125724	0.041489	0.0173206	0.030737	1	1.20945e-15	7.37763e-15	1.47553e-13	0.0181247	0.0673203	1	0.732687	0.791042	1	1	1	1	0.157053	0.28526	1	0.187241	0.237526	1	1	1	1	1	1	1	0.0382622	0.0737248	1	0.630424	0.668789	1	1.52512e-13	4.49912e-12	1.79965e-11	0.00858664	0.0165488	0.910184	0.000384743	0.00162142	0.0453997	0.734481
k__Bacteria;p__Firmicutes;c__Clostridia;o__Clostridiales;f__[Tissierellaceae];g__Tepidimicrobium	0.000500587	0.00111452	0.0590693	1.36659e-06	7.06792e-06	0.000132559	6.78348e-17	1.33408e-15	8.00451e-15	0.22353	0.278272	1	0.15308	0.252704	1	0.604502	0.691262	1	1	1	1	1	1	1	1	1	1	1	1	1	1	1	1	1	1	1	0.0617624	0.121466	1	0.00737525	0.015595	0.870279	6.72546e-06	3.24045e-05	0.000712898	3.61249e-07	2.50749e-06	4.26273e-05	0.0504619
k__Bacteria;p__Chloroflexi;c__Anaerolineae;o__Caldilineales;f__Caldilineaceae;g__	4.89485e-06	2.13923e-05	0.000577592	1	1	1	0.000372793	0.000999764	0.0439896	3.31447e-32	2.02182e-30	4.04365e-30	1	1	1	4.71112e-14	1.43689e-12	5.74756e-12	1.54529e-31	3.63143e-30	1.45257e-29	1	1	1	1	1	1	0.000131405	0.000709585	0.0106438	5.32446e-08	3.39946e-07	4.4193e-06	1	1	1	9.5802e-46	3.76821e-44	1.13046e-43	8.30503e-10	9.79994e-09	9.79994e-08	1	1	1	7.14436e-23	4.21517e-21	8.43035e-21	0.0688418
k__Bacteria;p__Firmicutes;c__Bacilli;o__Bacillales;f__Planococcaceae;g__Lysinibacillus	0.430759	0.503263	1	1	1	1	3.39231e-13	4.44769e-12	4.00293e-11	1	1	1	1	1	1	1	1	1	0.842124	0.860432	1	1	1	1	1	1	1	1	1	1	1	1	1	1	1	1	0.495019	0.561657	1	0.00740101	0.015595	0.873319	0.10958	0.163598	1	0.630368	0.695172	1	0.00129259
k__Bacteria;p__Firmicutes;c__Erysipelotrichi;o__Erysipelotrichales;f__Erysipelotrichaceae;g__Coprobacillus	0.0169151	0.0269728	1	3.6663e-06	1.61651e-05	0.000355631	2.39405e-11	1.88332e-10	2.82498e-09	1.9814e-20	4.02885e-19	2.41731e-18	0.0660414	0.165815	1	0.00410105	0.0111184	0.500328	6.15801e-26	1.15771e-24	5.78853e-24	0.872033	0.902453	1	0.00328959	0.00643919	0.302642	0.000177239	0.000844493	0.0143564	1.3955e-06	5.79132e-06	0.000115826	0.00801466	0.0204245	0.633158	0.168691	0.265407	1	5.68809e-06	2.31446e-05	0.000671195	0.291447	0.359226	1	0.687024	0.743751	1	0.000176609
k__Bacteria;p__Firmicutes;c__Erysipelotrichi;o__Erysipelotrichales;f__Erysipelotrichaceae;g__Holdemania	0.0125478	0.0208541	1	0.000263552	0.000824664	0.0255646	3.4702e-09	1.94992e-08	4.09484e-07	4.45762e-13	2.47195e-12	5.43829e-11	0.00343065	0.0196058	0.356787	0.0171133	0.0372826	1	4.6572e-07	1.25079e-06	4.37776e-05	0.00025875	0.00191906	0.0230287	0.342113	0.414137	1	1	1	1	1	1	1	1.90949e-05	0.00015085	0.0015085	4.73371e-07	3.49111e-06	5.58578e-05	0.00101712	0.00279117	0.12002	0.00625682	0.0125136	0.663223	1.39142e-05	7.46308e-05	0.00164188	2.75408e-10
k__Bacteria;p__Synergistetes;c__Synergistia;o__Synergistales;f__Dethiosulfovibrionaceae;g__HA73	1.90081e-06	7.27266e-06	0.000167271	1	1	1	0.0111662	0.0248847	0.870966	1	1	1	1	1	1	1	1	1	0.000146824	0.000300031	0.0138014	0.178633	0.311732	1	0.0328372	0.0479527	1	1	1	1	1	1	1	1	1	1	4.05359e-49	2.39162e-47	4.78323e-47	5.91675e-07	3.17353e-06	6.98176e-05	1	1	1	4.30558e-25	3.27224e-23	3.27224e-23	0.753083
k__Bacteria;p__Proteobacteria;c__Gammaproteobacteria;o__Pseudomonadales;f__Pseudomonadaceae;g__Pseudomonas	0.00821716	0.014472	0.969625	0.717914	0.765249	1	0.00426815	0.00932056	0.503641	3.17747e-05	7.31418e-05	0.00387651	0.0833364	0.180562	1	1.44792e-08	1.17764e-07	1.76647e-06	1	1	1	1	1	1	1	1	1	1	1	1	1	1	1	7.06441e-06	6.97611e-05	0.000558089	0.437668	0.521665	1	0.425347	0.533947	1	2.41311e-09	2.8421e-08	2.55789e-07	0.0333279	0.0715034	1	9.88166e-05
k__Bacteria;p__Firmicutes;c__Clostridia;o__Clostridiales;f__Veillonellaceae;g__Megamonas	1.0652e-05	4.33427e-05	0.00125694	1	1	1	0.563607	0.604597	1	0.630655	0.674912	1	1	1	1	0.448036	0.530683	1	7.90602e-10	2.85833e-09	7.43166e-08	0.0251096	0.0798128	1	0.000428114	0.00109407	0.0393865	0.297376	0.386589	1	0.668095	0.713135	1	1	1	1	0.478368	0.548033	1	0.666023	0.762426	1	0.0136187	0.0248893	1	0.026627	0.058185	1	5.04824e-12
k__Bacteria;p__Firmicutes;c__Clostridia;o__Clostridiales;f__Veillonellaceae;g__Succiniclasticum	1.04723e-06	5.15617e-06	0.000123573	1	1	1	0.297481	0.365653	1	1	1	1	1	1	1	1	1	1	7.35026e-09	2.30308e-08	6.90924e-07	0.0360004	0.1036	1	0.000958435	0.0021476	0.0881761	1	1	1	1	1	1	1	1	1	0.37432	0.474943	1	0.412709	0.523652	1	0.439386	0.500806	1	0.122852	0.207093	1	8.97636e-10
k__Bacteria;p__Proteobacteria;c__Gammaproteobacteria;o__Enterobacteriales;f__Enterobacteriaceae;g__Serratia	nan	1	1	nan	1	1	nan	1	1	0.000349585	0.000666397	0.0426494	1	1	1	0.801121	0.849885	1	1	1	1	1	1	1	1	1	1	1	1	1	0.0190327	0.0287001	1	0.0592864	0.104081	1	1	1	1	1	1	1	1	1	1	1	1	1	1
k__Bacteria;p__Bacteroidetes;c__Bacteroidia;o__Bacteroidales;f__Porphyromonadaceae;g__Dysgonomonas	0.000665368	0.00140791	0.0785135	1	1	1	6.38961e-12	5.96074e-11	7.53974e-10	1	1	1	1	1	1	1	1	1	1	1	1	1	1	1	1	1	1	1	1	1	1	1	1	1	1	1	7.44288e-30	1.46377e-28	8.7826e-28	5.01059e-06	2.11161e-05	0.00059125	1	1	1	2.96928e-15	3.89305e-14	3.50375e-13	0.203662
k__Bacteria;p__Actinobacteria;c__Actinobacteria;o__Actinomycetales;f__Micrococcaceae;g__Rothia	1.72951e-07	1.13379e-06	2.04083e-05	0.0244749	0.0494596	1	0.0116139	0.0217988	1	5.50343e-06	1.31651e-05	0.000671419	0.181288	0.277263	1	0.153585	0.22044	1	1	1	1	0.239481	0.380604	1	0.580494	0.635159	1	0.00108792	0.00341383	0.0990011	2.48103e-06	9.82073e-06	0.000235697	1	1	1	0.0864702	0.163566	1	7.79289e-06	3.0652e-05	0.000919561	0.000419594	0.00103435	0.044477	0.404781	0.50868	1	0.0308838
k__Bacteria;p__Bacteroidetes;c__Bacteroidia;o__Bacteroidales;f__Bacteroidaceae;g__BF311	0.313533	0.385385	1	4.98986e-55	4.84017e-53	4.84017e-53	3.45063e-53	4.07174e-51	4.07174e-51	1	1	1	1	1	1	1	1	1	1	1	1	1	1	1	1	1	1	1	1	1	1	1	1	1	1	1	3.67084e-05	0.000196891	0.00433159	5.83174e-38	6.88145e-36	6.88145e-36	1	1	1	0.00183558	0.00555382	0.216599	1.02753e-36
k__Bacteria;p__Firmicutes;c__Clostridia;o__Clostridiales;f__Peptococcaceae;g__Peptococcus	0.593978	0.661221	1	0.273072	0.33959	1	0.526998	0.570512	1	0.0419631	0.0562582	1	0.331063	0.433467	1	0.0693301	0.104423	1	0.720346	0.760815	1	0.300535	0.417932	1	0.34749	0.415183	1	0.893611	0.913692	1	0.584977	0.646196	1	0.86301	0.897077	1	0.356767	0.462621	1	0.527651	0.642465	1	0.0108238	0.0201285	1	0.254326	0.365982	1	0.928769
k__Bacteria;p__Firmicutes;c__Clostridia;o__Clostridiales;f__Ruminococcaceae;g__Anaerotruncus	0.96835	0.976627	1	3.10927e-07	2.01066e-06	3.01599e-05	1.41958e-06	6.44269e-06	0.00016751	1	1	1	1	1	1	1	1	1	1	1	1	0.00925142	0.0374262	0.823376	4.56028e-05	0.000135337	0.00419546	1	1	1	1	1	1	1	1	1	0.00244067	0.00778374	0.287998	6.55846e-08	4.55234e-07	7.73898e-06	7.78132e-05	0.000235663	0.00824819	0.00232306	0.00668587	0.274121	1.99904e-08
k__Bacteria;p__OP11;c__OP11-4;o__;f__;g__	1.04871e-06	5.15617e-06	0.000123748	1	1	1	0.159256	0.223717	1	3.17879e-35	9.69532e-34	3.87813e-33	1	1	1	0.00132507	0.00427849	0.161658	1	1	1	1	1	1	1	1	1	3.88025e-05	0.000185844	0.00353103	2.13131e-09	1.34983e-08	2.02474e-07	1	1	1	4.05359e-49	2.39162e-47	4.78323e-47	3.40624e-07	1.91398e-06	4.01936e-05	1	1	1	4.03708e-21	7.93958e-20	4.76375e-19	0.823286
k__Bacteria;p__Fusobacteria;c__Fusobacteriia;o__Fusobacteriales;f__Fusobacteriaceae;g__Cetobacterium	0.981372	0.981372	1	1	1	1	0.455351	0.516649	1	1	1	1	1	1	1	1	1	1	1	1	1	1	1	1	1	1	1	1	1	1	1	1	1	1	1	1	0.634782	0.668789	1	2.25439e-06	1.06407e-05	0.000266018	1	1	1	0.630368	0.695172	1	3.17742e-06
k__Bacteria;p__Proteobacteria;c__Gammaproteobacteria;o__Pseudomonadales;f__Moraxellaceae;g__Acinetobacter	6.07551e-05	0.000193759	0.0071691	0.0393011	0.0762442	1	7.6509e-10	4.51403e-09	9.02807e-08	7.58182e-06	1.77881e-05	0.000924982	0.186452	0.277936	1	0.000107627	0.000468946	0.0131305	1	1	1	1	1	1	1	1	1	1	1	1	1	1	1	0.00224975	0.00693945	0.17773	0.311746	0.43793	1	0.847749	0.901211	1	6.90975e-12	1.22072e-10	7.32433e-10	0.426776	0.530101	1	4.93097e-07
k__Bacteria;p__Firmicutes;c__Bacilli;o__Bacillales;f__;g__	3.2464e-07	1.82417e-06	3.83076e-05	0.0513785	0.0958406	1	1.10923e-13	1.63612e-12	1.3089e-11	1	1	1	1	1	1	1	1	1	1	1	1	0.578771	0.668969	1	0.372361	0.433636	1	1	1	1	1	1	1	1	1	1	0.0283718	0.0614251	1	0.030192	0.0565502	1	0.000214963	0.000548342	0.0227861	0.489357	0.579015	1	3.5842e-05
k__Bacteria;p__Firmicutes;c__Erysipelotrichi;o__Erysipelotrichales;f__Erysipelotrichaceae;g__Bulleidia	0.00321276	0.00653631	0.379106	1	1	1	5.25856e-10	3.26584e-09	6.2051e-08	0.0351751	0.0482176	1	0.0127589	0.0491454	1	7.01556e-11	8.01443e-10	8.55899e-09	1	1	1	1	1	1	1	1	1	0.160661	0.235809	1	1	1	1	0.66394	0.782855	1	0.927071	0.943055	1	2.96563e-06	1.34594e-05	0.000349944	1.99711e-08	1.92449e-07	2.11693e-06	0.273706	0.379968	1	0.218126
k__Bacteria;p__[Thermi];c__Deinococci;o__Deinococcales;f__Deinococcaceae;g__Deinococcus	0.000123853	0.000339874	0.0146146	0.0152601	0.0321789	1	0.836654	0.85848	1	9.73757e-05	0.000204825	0.0118798	0.0982983	0.208633	1	0.0331177	0.0569065	1	0.047843	0.0599632	1	0.491987	0.608151	1	0.271427	0.337449	1	1	1	1	1	1	1	1	1	1	0.0410492	0.0864965	1	0.000729317	0.00209901	0.0860594	9.99241e-06	4.41331e-05	0.0010592	0.321012	0.430448	1	0.0800775
k__Bacteria;p__Firmicutes;c__Bacilli;o__Gemellales;f__Gemellaceae;g__	5.20411e-06	2.19316e-05	0.000614085	0.5721	0.637859	1	5.70292e-05	0.000181877	0.00672944	0.00050856	0.000940066	0.0620443	0.174577	0.270985	1	0.0652043	0.101986	1	1	1	1	1	1	1	1	1	1	1	1	1	1	1	1	1	1	1	0.332507	0.448814	1	0.288384	0.382352	1	3.11819e-13	1.65264e-11	3.30528e-11	0.154778	0.25019	1	5.44009e-06
k__Bacteria;p__Bacteroidetes;c__Bacteroidia;o__Bacteroidales;f__[Paraprevotellaceae];g__CF231	0.419413	0.494908	1	1.87097e-10	2.59262e-09	1.81484e-08	9.09463e-12	7.66548e-11	1.07317e-09	2.91564e-07	8.08426e-07	3.55708e-05	0.143754	0.252704	1	0.313452	0.402538	1	4.60379e-17	3.60631e-16	4.32757e-15	1	1	1	1	1	1	0.00147246	0.00432238	0.133994	3.86232e-05	0.000122307	0.0036692	1	1	1	2.36637e-12	2.79232e-11	2.79232e-10	0.25975	0.373189	1	5.14455e-05	0.000175911	0.00545323	5.19529e-18	7.66305e-17	6.13044e-16	0.0417758
k__Bacteria;p__Tenericutes;c__RF3;o__ML615J-28;f__;g__	0.00422117	0.00830164	0.498098	0.480451	0.558604	1	0.184895	0.252856	1	0.212815	0.252073	1	0.00358184	0.0196058	0.372511	0.225781	0.313014	1	0.0437108	0.0562851	1	0.00825153	0.0349708	0.734386	0.424503	0.482151	1	1	1	1	0.645398	0.696737	1	0.00469423	0.0132444	0.370844	0.000246771	0.00107848	0.0291189	0.133955	0.207983	1	0.697469	0.740629	1	0.0728629	0.13027	1	0.0527643
k__Bacteria;p__Firmicutes;c__Clostridia;o__Clostridiales;f__Dehalobacteriaceae;g__Dehalobacterium	0.289565	0.363496	1	0.0107391	0.0231487	1	0.10277	0.151586	1	0.0791424	0.100577	1	0.965323	0.984251	1	0.912956	0.948757	1	1	1	1	1	1	1	1	1	1	0.563167	0.617448	1	0.167548	0.215095	1	1	1	1	0.000448702	0.0017649	0.0529469	0.905916	0.937702	1	0.00827702	0.0162475	0.877365	0.000175755	0.000829563	0.0207391	0.152171
k__Bacteria;p__Firmicutes;c__Bacilli;o__Lactobacillales;f__Carnobacteriaceae;g__Granulicatella	1.62839e-12	2.40188e-11	1.9215e-10	0.747828	0.788471	1	2.90413e-17	6.85375e-16	3.42687e-15	7.45555e-09	2.5266e-08	9.09577e-07	0.000373939	0.00353543	0.0388897	0.366491	0.464294	1	1	1	1	1	1	1	1	1	1	1	1	1	1	1	1	1	1	1	0.00724393	0.0181869	0.854784	0.0782672	0.126514	1	2.37172e-06	1.39668e-05	0.000251403	0.629333	0.695172	1	8.1668e-14
k__Bacteria;p__Firmicutes;c__Clostridia;o__Clostridiales;f__[Tissierellaceae];g__Anaerococcus	0.0278967	0.0422026	1	1	1	1	0.301342	0.366581	1	1	1	1	1	1	1	1	1	1	1	1	1	1	1	1	1	1	1	1	1	1	1	1	1	1	1	1	0.000763288	0.00272933	0.090068	0.00738199	0.015595	0.871075	0.000174335	0.000473833	0.0184795	3.83168e-06	2.15304e-05	0.000452139	0.887436
k__Bacteria;p__Bacteroidetes;c__Flavobacteriia;o__Flavobacteriales;f__Flavobacteriaceae;g__Flavobacterium	0.676048	0.725215	1	0.000216121	0.000722889	0.0209638	0.000736477	0.00188922	0.0869043	0.395049	0.454679	1	0.047804	0.130832	1	0.0344561	0.0583839	1	1	1	1	1	1	1	1	1	1	1	1	1	1	1	1	1	1	1	6.02037e-19	1.01486e-17	7.10403e-17	0.815133	0.874415	1	1	1	1	4.64907e-18	7.66305e-17	5.4859e-16	0.742211
k__Bacteria;p__Firmicutes;c__Clostridia;o__Clostridiales;f__Lachnospiraceae;g__Epulopiscium	5.00348e-05	0.000164003	0.0059041	2.89504e-12	4.68032e-11	2.80819e-10	5.55483e-31	3.27735e-29	6.5547e-29	3.13565e-06	7.80712e-06	0.000382549	0.0511283	0.134303	1	0.0100644	0.0231671	1	1	1	1	1	1	1	1	1	1	1	1	1	1	1	1	1	1	1	0.383036	0.475771	1	0.00973851	0.0201604	1	0.188944	0.260104	1	0.280416	0.384758	1	0.00849981
k__Bacteria;p__Firmicutes;c__Bacilli;o__Bacillales;f__Listeriaceae;g__Listeria	0.000102485	0.000294956	0.0120932	1	1	1	0.189589	0.254222	1	1	1	1	1	1	1	1	1	1	1	1	1	1	1	1	1	1	1	1	1	1	1	1	1	1	1	1	0.0539138	0.107828	1	0.0010956	0.00293821	0.129281	5.92552e-05	0.000190335	0.00628105	0.393206	0.504329	1	0.0539371
k__Bacteria;p__Synergistetes;c__Synergistia;o__Synergistales;f__Synergistaceae;g__Synergistes	0.734425	0.778254	1	1	1	1	0.495481	0.546418	1	1	1	1	1	1	1	1	1	1	1	1	1	1	1	1	1	1	1	1	1	1	1	1	1	1	1	1	0.399435	0.485911	1	0.000865292	0.00243106	0.102104	3.87313e-07	2.56595e-06	4.10552e-05	0.354772	0.465146	1	0.00311528
k__Bacteria;p__Proteobacteria;c__Betaproteobacteria;o__Neisseriales;f__Neisseriaceae;g__	6.99675e-05	0.000206404	0.00825617	0.0582061	0.102654	1	0.259367	0.329089	1	1	1	1	1	1	1	1	1	1	1	1	1	0.700948	0.789676	1	0.532719	0.590483	1	1	1	1	1	1	1	1	1	1	0.217762	0.317233	1	0.00151602	0.00380619	0.178891	3.92966e-08	3.4712e-07	4.16544e-06	0.515547	0.596417	1	0.0430616
k__Bacteria;p__Firmicutes;c__Clostridia;o__Clostridiales;f__Clostridiaceae;g__Sarcina	1.79664e-05	6.83882e-05	0.00212003	2.72677e-06	1.25951e-05	0.000264496	1.70304e-19	5.02396e-18	2.00958e-17	0.00147994	0.00247333	0.180553	0.25618	0.350562	1	5.12299e-10	4.80773e-09	6.25004e-08	1	1	1	1	1	1	1.47151e-28	6.76895e-27	1.35379e-26	1	1	1	2.07237e-14	6.56249e-13	1.96875e-12	0.000314589	0.0013807	0.0248526	0.0258383	0.0586331	1	0.762317	0.832902	1	0.00141284	0.00293649	0.149761	0.291099	0.394824	1	3.9741e-07
k__Bacteria;p__Firmicutes;c__Bacilli;o__Lactobacillales;f__Leuconostocaceae;g__Weissella	0.965263	0.976627	1	1	1	1	0.27929	0.350597	1	1	1	1	1	1	1	1	1	1	1	1	1	1	1	1	1	1	1	1	1	1	1	1	1	1	1	1	0.876676	0.907436	1	0.0460444	0.0799006	1	1	1	1	0.896449	0.913127	1	0.0542673
k__Bacteria;p__Cyanobacteria;c__Chloroplast;o__Streptophyta;f__;g__	0.944885	0.969535	1	0.00486919	0.0112455	0.472311	0.00697521	0.0143857	0.823075	1	1	1	1	1	1	1	1	1	1	1	1	1	1	1	1	1	1	1	1	1	1	1	1	1	1	1	0.00772865	0.0189996	0.911981	0.660836	0.762426	1	0.0660985	0.104574	1	0.00733587	0.0188181	0.865633	0.680244
k__Bacteria;p__Firmicutes;c__Clostridia;o__Clostridiales;f__Eubacteriaceae;g__Pseudoramibacter_Eubacterium	0.27804	0.352782	1	1	1	1	8.6111e-07	4.06444e-06	0.000101611	1	1	1	1	1	1	1	1	1	1	1	1	1	1	1	1	1	1	1	1	1	1	1	1	1	1	1	0.871771	0.907436	1	0.0601571	0.0999794	1	3.75356e-05	0.000137199	0.00397877	0.480265	0.578278	1	0.00231401
k__Bacteria;p__Firmicutes;c__Clostridia;o__Clostridiales;f__Peptococcaceae;g__	0.0174419	0.0270809	1	1	1	1	0.00735809	0.0147162	0.868254	1	1	1	1	1	1	1	1	1	1	1	1	1	1	1	1	1	1	1	1	1	1	1	1	1	1	1	0.151887	0.242199	1	0.0100318	0.0204095	1	1	1	1	0.0201561	0.0457389	1	0.645004
k__Bacteria;p__Proteobacteria;c__Gammaproteobacteria;o__Aeromonadales;f__Aeromonadaceae;g__	0.000458862	0.00106168	0.0541457	1	1	1	0.00280186	0.00661238	0.330619	1	1	1	1	1	1	1	1	1	1	1	1	1	1	1	1	1	1	1	1	1	1	1	1	1	1	1	0.00533856	0.0143171	0.629951	0.26566	0.373189	1	1.83135e-07	1.38659e-06	1.94123e-05	0.0800547	0.138919	1	2.91833e-07
k__Bacteria;p__Firmicutes;c__Bacilli;o__Bacillales;f__Bacillaceae;g__Bacillus	nan	1	1	nan	1	1	nan	1	1	1.24378e-22	3.64136e-21	1.51741e-20	0.168879	0.266112	1	9.25399e-06	4.81149e-05	0.00112899	4.55801e-32	2.14226e-30	4.28453e-30	1	1	1	1	1	1	6.75595e-06	4.93119e-05	0.000614792	9.31931e-07	3.84928e-06	8.85334e-05	0.00369754	0.0108187	0.292106	1	1	1	1	1	1	1	1	1	1	1	1	1
k__Bacteria;p__Firmicutes;c__Clostridia;o__Clostridiales;f__Clostridiaceae;g__Alkaliphilus	nan	1	1	nan	1	1	nan	1	1	0.000916364	0.0016686	0.111796	0.15308	0.252704	1	0.0234974	0.0434346	1	1	1	1	1	1	1	1	1	1	1	1	1	1	1	1	1	1	1	1	1	1	1	1	1	1	1	1	1	1	1	1
k__Bacteria;p__Firmicutes;c__Bacilli;o__Lactobacillales;f__;g__	nan	1	1	nan	1	1	nan	1	1	4.56789e-05	0.000101324	0.00557283	1	1	1	2.6812e-06	1.48685e-05	0.000327106	1	1	1	1	1	1	6.15937e-18	1.41665e-16	5.66662e-16	0.168674	0.24364	1	0.180169	0.228214	1	0.0504499	0.092687	1	1	1	1	1	1	1	1	1	1	1	1	1	1
k__Bacteria;p__Bacteroidetes;c__Bacteroidia;o__Bacteroidales;f__RF16;g__	nan	1	1	nan	1	1	nan	1	1	1.21956e-08	4.64957e-08	1.48786e-06	1	1	1	0.0183618	0.0382423	1	3.72404e-09	1.2071e-08	3.5006e-07	1	1	1	1	1	1	0.0857227	0.160222	1	0.00671281	0.0129573	0.557164	1	1	1	1	1	1	1	1	1	1	1	1	1	1	1	1
k__Bacteria;p__Proteobacteria;c__Gammaproteobacteria;o__Vibrionales;f__Vibrionaceae;g__Vibrio	nan	1	1	nan	1	1	nan	1	1	0.000274369	0.000539888	0.0334731	0.15308	0.252704	1	0.0234974	0.0434346	1	1	1	1	1	1	1	1	1	1	1	1	1	1	1	1	1	1	1	1	1	1	1	1	1	1	1	1	1	1	1	1
k__Bacteria;p__Cyanobacteria;c__Synechococcophycideae;o__Pseudanabaenales;f__Pseudanabaenaceae;g__Synechococcus	nan	1	1	nan	1	1	nan	1	1	3.94181e-05	8.90558e-05	0.00480901	0.104776	0.212599	1	0.0102545	0.0231676	1	1	1	1	1	1	1	1	1	1	1	1	1	1	1	1	1	1	1	1	1	1	1	1	1	1	1	1	1	1	1	1
k__Bacteria;p__Proteobacteria;c__Zetaproteobacteria;o__Mariprofundales;f__Mariprofundaceae;g__Mariprofundus	nan	1	1	nan	1	1	nan	1	1	0.000377219	0.000708011	0.0460207	0.163	0.2608	1	0.0269282	0.0483123	1	1	1	1	1	1	1	1	1	1	1	1	1	1	1	1	1	1	1	1	1	1	1	1	1	1	1	1	1	1	1	1
k__Bacteria;p__Actinobacteria;c__Actinobacteria;o__Actinomycetales;f__Micrococcaceae;g__Arthrobacter	nan	1	1	nan	1	1	nan	1	1	0.340136	0.395206	1	0.187072	0.277936	1	0.00486957	0.0123768	0.594087	1	1	1	1	1	1	1	1	1	1	1	1	1	1	1	1	1	1	1	1	1	1	1	1	1	1	1	1	1	1	1
k__Bacteria;p__Bacteroidetes;c__Sphingobacteriia;o__Sphingobacteriales;f__Sphingobacteriaceae;g__Sphingobacterium	nan	1	1	nan	1	1	nan	1	1	0.00133184	0.00225673	0.162484	0.209541	0.298524	1	0.000134257	0.000564803	0.0163793	1	1	1	1	1	1	1	1	1	1	1	1	1	1	1	1	1	1	1	1	1	1	1	1	1	1	1	1	1	1	1
k__Bacteria;p__Firmicutes;c__Clostridia;o__Clostridiales;f__[Acidaminobacteraceae];g__Fusibacter	nan	1	1	nan	1	1	nan	1	1	5.41423e-08	1.69368e-07	6.60536e-06	0.15308	0.252704	1	5.42742e-11	7.35717e-10	6.62145e-09	1	1	1	1	1	1	1	1	1	0.00175311	0.00483433	0.159533	0.953415	0.960084	1	1	1	1	1	1	1	1	1	1	1	1	1	1	1	1	1
k__Bacteria;p__Firmicutes;c__Clostridia;o__Clostridiales;f__[Tissierellaceae];g__Finegoldia	nan	1	1	nan	1	1	nan	1	1	0.00417594	0.00653159	0.509464	0.0446786	0.130832	1	0.596344	0.691262	1	1	1	1	1	1	1	1	1	1	1	1	1	1	1	1	1	1	1	1	1	1	1	1	1	1	1	1	1	1	1	1
k__Bacteria;p__Actinobacteria;c__Thermoleophilia;o__Gaiellales;f__Gaiellaceae;g__	nan	1	1	nan	1	1	nan	1	1	0.00482992	0.00736563	0.589251	0.111656	0.219099	1	0.62321	0.698538	1	1	1	1	1	1	1	1	1	1	1	1	1	1	1	1	1	1	1	1	1	1	1	1	1	1	1	1	1	1	1	1
k__Bacteria;p__Proteobacteria;c__Epsilonproteobacteria;o__Campylobacterales;f__Campylobacteraceae;g__Sulfurospirillum	nan	1	1	nan	1	1	nan	1	1	0.0069775	0.0102561	0.851255	0.15308	0.252704	1	0.0234974	0.0434346	1	1	1	1	1	1	1	1	1	1	1	1	1	1	1	1	1	1	1	1	1	1	1	1	1	1	1	1	1	1	1	1
k__Bacteria;p__Firmicutes;c__Clostridia;o__Clostridiales;f__Lachnospiraceae;g__Butyrivibrio	nan	1	1	nan	1	1	nan	1	1	1.05563e-17	7.5757e-17	1.28787e-15	1	1	1	2.8906e-07	2.07443e-06	3.52653e-05	1	1	1	1	1	1	1	1	1	3.88025e-05	0.000185844	0.00353103	0.000399092	0.000842528	0.0379138	1	1	1	1	1	1	1	1	1	1	1	1	1	1	1	1
k__Bacteria;p__Proteobacteria;c__Deltaproteobacteria;o__Myxococcales;f__OM27;g__	nan	1	1	nan	1	1	nan	1	1	0.000274369	0.000539888	0.0334731	0.15308	0.252704	1	0.0234974	0.0434346	1	1	1	1	1	1	1	1	1	1	1	1	1	1	1	1	1	1	1	1	1	1	1	1	1	1	1	1	1	1	1	1
k__Bacteria;p__Firmicutes;c__Clostridia;o__Clostridiales;f__[Mogibacteriaceae];g__Mogibacterium	nan	1	1	nan	1	1	nan	1	1	0.0603729	0.0783563	1	1	1	1	1.91712e-09	1.67063e-08	2.33888e-07	1	1	1	1	1	1	1	1	1	1	1	1	0.00262439	0.00461698	0.249317	3.7518e-05	0.000238296	0.00296392	1	1	1	1	1	1	1	1	1	1	1	1	1
k__Bacteria;p__Chloroflexi;c__Anaerolineae;o__OPB11;f__;g__	nan	1	1	nan	1	1	nan	1	1	5.21575e-40	3.18161e-38	6.36322e-38	1	1	1	0.0183618	0.0382423	1	1.54529e-31	3.63143e-30	1.45257e-29	1	1	1	1	1	1	5.43801e-06	4.49872e-05	0.000494859	3.01095e-11	3.17823e-10	2.86041e-09	1	1	1	1	1	1	1	1	1	1	1	1	1	1	1	1
k__Bacteria;p__Bacteroidetes;c__[Saprospirae];o__[Saprospirales];f__Chitinophagaceae;g__	nan	1	1	nan	1	1	nan	1	1	4.01198e-31	9.78922e-30	4.89461e-29	1	1	1	0.0219329	0.0434346	1	1	1	1	1	1	1	1	1	1	4.18143e-06	4.44917e-05	0.00038051	8.3755e-10	6.63061e-09	7.95673e-08	1	1	1	1	1	1	1	1	1	1	1	1	1	1	1	1
k__Bacteria;p__Firmicutes;c__Bacilli;o__Lactobacillales;f__Streptococcaceae;g__	nan	1	1	nan	1	1	nan	1	1	1.3185e-21	1.34047e-20	1.60857e-19	1	1	1	0.00062898	0.00239799	0.0767356	1	1	1	1	1	1	1	1	1	0.00208184	0.00541279	0.189448	0.000119981	0.00030806	0.0113982	1	1	1	1	1	1	1	1	1	1	1	1	1	1	1	1
k__Bacteria;p__Chloroflexi;c__Anaerolineae;o__SBR1031;f__A4b;g__	nan	1	1	nan	1	1	nan	1	1	4.20771e-25	5.70378e-24	5.13341e-23	1	1	1	0.0269282	0.0483123	1	1	1	1	1	1	1	1	1	1	2.42731e-05	0.000129932	0.00220885	1.83253e-10	1.58264e-09	1.7409e-08	1	1	1	1	1	1	1	1	1	1	1	1	1	1	1	1
k__Bacteria;p__Firmicutes;c__Clostridia;o__Clostridiales;f__Syntrophomonadaceae;g__Syntrophomonas	nan	1	1	nan	1	1	nan	1	1	7.23705e-31	1.47153e-29	8.8292e-29	1	1	1	0.378598	0.471316	1	1	1	1	1	1	1	1	1	1	7.639e-05	0.000331023	0.00695149	1.9743e-09	1.3397e-08	1.87558e-07	1	1	1	1	1	1	1	1	1	1	1	1	1	1	1	1
k__Bacteria;p__Bacteroidetes;c__Bacteroidia;o__Bacteroidales;f__Porphyromonadaceae;g__Paludibacter	nan	1	1	nan	1	1	nan	1	1	9.34645e-31	1.62895e-29	1.14027e-28	1	1	1	0.00274831	0.0079832	0.335294	1	1	1	1	1	1	1	1	1	9.50868e-05	0.000393314	0.0086529	1.38534e-07	6.92669e-07	1.31607e-05	1	1	1	1	1	1	1	1	1	1	1	1	1	1	1	1
[truncated: 56 more columns]
